# Supplementary material for: De novo evolved interference competition promotes the spread of biofilm defectors
Source: Nat Commun. 2017 May 2;8:15127. doi: 10.1038/ncomms15127 (PMC5418572; doi:10.1038/ncomms15127)
Supplement: Supplementary Data 1 — List of detected SNPs of evolved strains and their functional analysis. [file ncomms15127-s2.xlsx]

## Sheet: WT ancestor 
	List of SNPs detected in the ancestor wild type strain
	Reference Position	Type	Reference	Allele	Frequency	Overlapping annotations	Amino acid change
	165749	Deletion	C	-	100
	165751	Deletion	C	-	97.8261
	165826	Insertion	-	C	95
	166038	Insertion	-	T	96.2963
	166344	Deletion	G	-	100
	2271424	SNV	T	C	90	uvrX
	2271505	SNV	C	T	50	uvrX
	2271523	SNV	A	C	79.1667	uvrX	Asp45Glu
	2480654	Deletion	T	-	100
	3679626	Insertion	-	T	55.9524	tagE	Ser266fs

## Sheet: Δeps-ΔtasA ancestor
	List of SNPs detected in the ancestor mutant strain
	Reference Position	Type	Reference	Allele	Frequency	Overlapping annotations	Amino acid change
	165749	Deletion	C	-	100
	165751	Deletion	C	-	97.0588
	165826	Insertion	-	C	89.4737
	166038	Insertion	-	T	95.8763
	166344	Deletion	G	-	100
	312486	Deletion	G	-	93.4783	yceC	Gly110fs
	2271424	SNV	T	C	92.8571	uvrX
	2271505	SNV	C	T	57.6271	uvrX
	2271523	SNV	A	C	76.7296	uvrX	Asp45Glu
	2480654	Deletion	T	-	96
	3530354	Deletion	A	-	51.1013	slrR	Gln85fs
	3679236	Deletion	T	-	50	tagE	Lys395fs

## Sheet: population B310wt
	List of SNPs detected in the evolved B310wt population
	Reference Position	Type	Reference	Allele	Frequency	Overlapping annotations	Amino acid change
	608215	Insertion	-	A	57.1429
	840447	SNV	T	C	67.3913	mapB	Lys13Arg
	1293875	SNV	C	T	60.274	yjzI
	1444923	SNV	A	T	62.3377	ykvP
	1444925	SNV	A	T	62.8378	ykvP	Lys276Ile
	1444940	SNV	A	G	50.3185	ykvP	Lys281Arg
	1449170	SNV	T	C	67.1053
	1449176	SNV	A	T	51.6667
	1881086	SNV	G	A	60.8696
	1881106	SNV	A	G	54.4304	ynzG
	1883813	SNV	T	C	51.6129
	1895714	SNV	C	A	63.5088	yncB
	1895717	SNV	C	T	63.3898	yncB
	1895744	SNV	A	G	53.202	yncB
	1902326	SNV	A	G	58.5366	thyA
	1902350	SNV	C	G	61.9497	thyA	Ile44Met
	1902434	SNV	G	A	67.1875	thyA
	1902458	SNV	T	G	50.9009	thyA
	1902461	SNV	T	C	51.1111	thyA
	1902491	SNV	C	A	62.1302	thyA
	1902524	SNV	A	C	63.961	thyA
	1902629	SNV	T	C	61.5132	thyA
	1902632	SNV	A	G	61.7089	thyA
	1902674	SNV	A	T	64.9383	thyA	Glu152Asp
	1902722	SNV	C	T	62.963	thyA
	1902728	SNV	A	G	54.8523	thyA
	1902770	SNV	T	C	57.8635	thyA
	1902776	SNV	A	G	54.698	thyA
	1902782	SNV	A	G	56.0656	thyA
	1902806	SNV	T	C	68.4211	thyA
	1902917	SNV	T	C	89.272	thyA
	1902920	SNV	A	G	77.0968	thyA
	1902984	SNV	G	A	56.9579	thyA	Asp256Asn	prophage-like el.5
	2058157	SNV	G	T	65.3846	yobE
	2058214	SNV	C	T	74.0566	yobE
	2058217	SNV	G	A	71.3004	yobE
	2058223	SNV	A	G	72.1805	yobE
	2058231	SNV	T	C	68.7204	yobE	Leu144Pro
	2058241	SNV	T	A	61.7647	yobE
	2058310	SNV	A	T	59.058	yobE
	2059719	SNV	T	C	53.6585	yozW	Asp49Gly
	2059742	SNV	A	T	58.5635	yozW
	2059744	SNV	T	C	58.75	yozW	Ile41Val
	2059751	SNV	C	T	56.5217	yozW
	2059759	SNV	T	C	59.7285	yozW	Ile36Val
	2059765	MNV	TT	CC	52.7174	yozW	Lys33_Thr34delinsLysAla
	2059801	SNV	T	C	73.9496	yozW	Ser22Gly
	2059843	SNV	A	C	64.6707	yozW	Ser8Ala
	2059854	SNV	A	G	70.7602	yozW	Ile4Thr
	2059891	SNV	T	A	53.012
	2059939	SNV	A	T	50.6667
	2059982	SNV	A	G	66.4179
	2059985	SNV	A	T	63.9706
	2060005	SNV	G	T	62.0112
	2060023	SNV	T	G	55.7971	yozX
	2060088	SNV	C	T	81.1594	yozX	Ser27Phe
	2060127	MNV	GC	AT	73.7705	yozX	Gly40Asp
	2060142	SNV	T	G	62.5	yozX	Ile45Arg
	2060156	SNV	A	G	53.5714	yozX	Asn50Asp
	2060160	SNV	T	A	51.1811	yozX
	2060164	SNV	T	A	59.3985	yozX	His52Gln
	2060194	SNV	A	G	78.1609	yozX
	2060201	SNV	T	C	67.1875	yozX	Ser65Pro
	2060215	SNV	T	A	69.4611	yozX	His69Gln
	2061583	SNV	T	A	70.4545
	2061595	SNV	T	C	52.0548
	2061750	SNV	A	G	60.8696
	2061760	SNV	T	C	65
	2061779	SNV	A	T	72.8682
	2061782	SNV	T	C	70.7113
	2061806	SNV	T	C	59.901
	2061808	SNV	A	T	58.4158
	2061838	SNV	T	C	70.5314
	2061848	SNV	A	G	71.9626
	2061857	SNV	G	A	65.1376	yozZ
	2061873	SNV	G	A	71.1027	yozZ	Asp7Asn
	2061878	SNV	A	G	70.6294	yozZ
	2061896	SNV	T	A	66.0099	yozZ
	2061902	SNV	G	A	51.9737	yozZ
	2061905	SNV	T	A	50.9804	yozZ
	2061926	SNV	T	C	67.5	yozZ
	2061935	SNV	T	C	71.6981	yozZ
	2061997	SNV	C	A	51.6854
	2062017	SNV	T	C	54.1176
	2062039	SNV	T	A	75
	2063558	MNV	CT	TC	56.8627	yobH	Lys202Arg
	2063564	SNV	A	T	68.2292	yobH
	2063567	SNV	A	G	70.1031	yobH
	2063590	SNV	A	G	78.2609	yobH	Phe192Leu
	2063621	SNV	G	A	56.391	yobH
	2063795	SNV	C	T	73.0375	yobH
	2063834	SNV	G	A	51.2563	yobH
	2063846	SNV	G	A	63.2653	yobH
	2063927	SNV	A	T	71.4976	yobH
	2063933	SNV	T	C	70.5882	yobH
	2064059	SNV	C	A	54.007	yobH	Glu35Asp
	2064071	SNV	T	C	63.8235	yobH
	2064113	SNV	G	A	77.7778	yobH
	2064121	MNV	AA	GG	70.9677	yobH
	2064128	SNV	T	C	63.5739	yobH
	2064254	SNV	C	T	81.8182	yozK
	2064386	SNV	T	C	59.1241	yozK
	2064619	SNV	T	C	56.9061	yozL	Lys72Arg
	2064621	SNV	T	G	56.044	yozL	Gln71His
	2064928	SNV	G	A	51.2195
	2064931	SNV	C	A	51.8797
	2064937	SNV	A	G	57.7114
	2064988	SNV	C	A	62.3306
	2065016	SNV	T	A	59.4752
	2065033	SNV	T	A	71.1823
	2065069	SNV	G	A	54.5977	yozM	Val10Ile
	2065133	SNV	T	A	61.794	yozM	Val31Glu
	2065167	SNV	G	T	62.7358	yozM
	2065180	SNV	G	C	65.2695	yozM	Glu47Gln
	2065237	SNV	G	A	57.9545	yozM	Ala66Thr
	2065242	SNV	A	G	61.0465	yozM
	2069288	SNV	T	C	55.4455	yoyA	Ile92Val
	2069295	SNV	A	G	63.3136	yoyA
	2069303	SNV	G	A	63.9423	yoyA
	2069488	SNV	G	T	68.5096	yoyA	Thr25Lys
	2069586	SNV	A	G	58.6207
	2069605	SNV	C	G	70.0422
	2069622	SNV	T	C	74.8428
	2069642	SNV	A	G	73.7952
	2069683	SNV	A	G	66.7674
	2069701	SNV	T	C	67.6596
	2069723	SNV	T	A	54.5455
	2072375	SNV	C	T	57.2626	rttL
	2072411	SNV	T	G	54.4248	rttL
	2072414	SNV	A	T	56.3981	rttL
	2072419	SNV	C	A	60.4743	rttL	Val380Phe
	2072443	SNV	T	C	70.1807	rttL	Ile372Val
	2072480	SNV	T	C	71.3018	rttL
	2072495	SNV	C	T	62.0482	rttL
	2072528	SNV	G	A	59.4796	rttL
	2072531	SNV	A	G	57.8947	rttL
	2072534	SNV	G	A	60.4255	rttL
	2072552	SNV	C	A	64.1711	rttL	Met335Ile
	2072556	MNV	GC	AT	67.9389	rttL	Ala334Ile
	2072564	SNV	A	C	76.7677	rttL
	2072603	SNV	G	A	64.6277	rttL
	2072615	SNV	G	A	63.2597	rttL
	2072639	SNV	G	A	58.104	rttL
	2072645	SNV	A	G	50.4167	rttL
	2072648	SNV	A	T	50.813	rttL
	2072786	SNV	T	C	70.3349	rttL
	2072801	SNV	T	A	69.7733	rttL
	2072867	SNV	A	G	59.3168	rttL
	2072891	SNV	T	C	62.4535	rttL
	2073058	SNV	C	T	53.7118	rttL	Asp167Asn
	2073074	SNV	T	C	64.8936	rttL
	2073122	SNV	G	A	66.1538	rttL
	2073175	SNV	T	C	52.459	rttL	Asn128Asp
	2073200	SNV	T	C	51.5385	rttL
	2073203	SNV	C	T	54.9618	rttL
	2073254	SNV	T	C	61.7886	rttL
	2073259	SNV	G	A	61.7761	rttL
	2073293	SNV	C	A	65.5629	rttL
	2073306	SNV	G	T	50	rttL	Thr84Lys
	2073314	SNV	C	G	51.1013	rttL	Met81Ile
	2073341	SNV	A	G	66.5541	rttL
	2073347	SNV	A	T	64.1026	rttL
	2073349	SNV	G	A	62.6335	rttL	Leu70Phe
	2073381	SNV	C	T	55.8233	rttL	Gly59Asp
	2073506	SNV	G	A	50.6024	rttL
	2073635	Insertion	-	T	79.7753
	2073642	SNV	T	C	66.6667			prophage-like el.6
	2152343	SNV	G	A	52.1127	yotM
	2152349	SNV	C	T	57.2491	yotM
	2152389	SNV	G	C	65.7343	yotM	Ser155Trp
	2152391	SNV	G	T	66.6667	yotM
	2152400	SNV	A	T	69.7917	yotM
	2152409	SNV	T	C	67.3333	yotM
	2152438	MNV	CT	AC	59.3407	yotM	Lys138_Ala139delinsLysSer
	2152445	SNV	T	A	64.5367	yotM
	2152466	SNV	T	C	59.7484	yotM
	2152472	SNV	C	T	57.8431	yotM
	2152490	SNV	C	T	53.8462	yotM
	2152510	SNV	T	C	52.0362	yotM	Asn115Asp
	2152529	SNV	T	C	58	yotM
	2152535	SNV	T	C	65.8416	yotM
	2152538	SNV	C	A	67.1498	yotM
	2152556	SNV	C	A	71.8631	yotM
	2152568	SNV	G	A	67.803	yotM
	2152596	SNV	C	T	63.8009	yotM	Arg86Lys
	2152655	SNV	T	C	50	yotM
	2152664	SNV	C	T	51.5464	yotM
	2152676	SNV	G	A	66.0377	yotM
	2152679	SNV	G	A	71.7647	yotM
	2152778	SNV	A	G	52.8302	yotM
	2152790	SNV	T	C	62.8378	yotM
	2152802	SNV	A	T	73.5751	yotM
	2152922	SNV	G	A	61.9632
	2152943	SNV	A	G	65.5087	yotL	Lys6Arg
	2152971	SNV	C	T	66.4368	yotL
	2153001	SNV	T	C	56.3679	yotL
	2153011	SNV	T	C	56.5315	yotL	Cys29Arg
	2153023	SNV	T	C	61.0215	yotL	Ser33Pro
	2153025	SNV	A	T	56.422	yotL
	2153031	SNV	A	G	61.0619	yotL
	2153050	SNV	G	A	64.2857	yotL	Gly42Ser
	2153097	SNV	T	G	68.6667	yotL
	2153118	SNV	A	C	64.3052	yotL
	2153133	SNV	A	T	58.9286	yotL
	2153139	SNV	C	T	53.9623	yotL
	2153219	SNV	C	T	50.4886	yotK
	2153234	SNV	C	T	53.3333	yotK
	2153255	SNV	T	C	52.0134	yotK
	2153266	SNV	A	G	55.3398	yotK
	2153330	SNV	T	A	56.25	yotK	Gln9His
	2153347	SNV	C	T	60.793	yotK	Ala4Thr
	2153654	SNV	A	T	53.8462
	2157560	MNV	AC	TA	60	yosW	Ser41Ile
	2157578	SNV	A	G	67.1096	yosW
	2157590	SNV	T	C	69.969	yosW
	2157683	SNV	C	T	54.0625	yosW
	2157705	SNV	A	G	57.6
	2157847	Deletion	A	-	55.7377	yosV	Phe91fs
	2157885	SNV	T	C	62.973	yosV	Thr79Ala
	2157892	SNV	C	T	61.9048	yosV
	2157912	SNV	T	C	64.9254	yosV	Ile70Val
	2157937	SNV	A	G	67.7778	yosV
	2158051	SNV	C	T	65.1466	yosV
	2158086	SNV	C	T	67.3729	yosV	Val12Ile
	2158095	SNV	T	A	75.1724	yosV	Ile9Leu
	2158165	SNV	T	C	59.6273	yojW
	2158200	SNV	C	T	54.9784	yojW	Glu30Lys
	2158219	SNV	T	C	64.2857	yojW
	2158229	SNV	T	G	65.6977	yojW	Glu20Ala
	2158258	SNV	C	T	53.2609	yojW
	2158264	SNV	G	A	50.9804	yojW
	2158282	SNV	A	C	52.5424	yojW
	2158300	SNV	C	T	54.5045
	2158310	SNV	T	G	50.211
	2163253	SNV	T	A	60.3878	nrdEB	Met704Leu
	2163320	SNV	T	A	57.2464	nrdEB
	2163341	SNV	A	G	55.4422	nrdEB
	2163554	SNV	A	G	62.1701	nrdEB
	2163591	SNV	G	C	54.0773	nrdEB	Thr591Arg
	2163650	SNV	G	A	55	nrdEB
	2163737	SNV	T	A	61.0759	nrdEB	Gln542His
	2163827	SNV	G	T	67.7812	nrdEB
	2163926	SNV	T	C	57.0571	nrdEB
	2163962	SNV	A	G	52.8814	nrdEB
	2164088	SNV	G	T	59.661	nrdEB
	2164101	SNV	C	T	60	nrdEB	Gly421Asp
	2164136	SNV	C	A	53.481	nrdEB
	2164147	SNV	C	T	57.1006	nrdEB	Asp406Asn
	2164307	SNV	A	T	62.3145	nrdEB
	2164325	SNV	A	G	60.4278	nrdEB
	2164412	SNV	G	A	54.1796	nrdEB
	2164415	SNV	T	C	50.5618	nrdEB
	2164417	SNV	G	T	56.8106	nrdEB	Leu316Ile
	2164424	SNV	T	A	52.4324	nrdEB
	2164433	SNV	C	T	53.9171	nrdEB
	2164523	SNV	G	A	53.1165	nrdEB
	2164532	SNV	C	T	51.4881	nrdEB
	2164534	SNV	G	A	53.7313	nrdEB
	2164580	SNV	C	T	63.6364	nrdEB
	2164586	SNV	G	A	69.0058	nrdEB
	2165054	SNV	A	G	51.2535	nrdEB
	2165165	SNV	T	C	56.5385	nrdEB
	2165210	SNV	C	T	56	nrdEB
	2165216	SNV	G	A	59.1449	nrdEB
	2165222	SNV	G	A	60.1874	nrdEB
	2165264	SNV	A	G	55.0489	nrdEB
	2165270	SNV	T	C	56.051	nrdEB
	2165450	SNV	G	A	50.1672	nrdEB
	2165495	SNV	T	A	75	nrdEB
	2165501	SNV	A	G	66.205	nrdEB
	2165539	MNV	CA	GG	51.682	nrdEB	Phe25_Glu26delinsPheGln
	2165564	SNV	G	A	64.0777	nrdEB
	2165573	SNV	T	C	66.3333	nrdEB
	2165594	SNV	A	C	74.4966	nrdEB	Asn7Lys
	2165637	SNV	T	C	61.1111	nrdIB
	2165646	SNV	A	G	53.0201	nrdIB
	2165649	SNV	T	A	52.8701	nrdIB	Gln106His
	2165769	SNV	T	C	54.7264	nrdIB
	2165772	SNV	A	T	58.3333	nrdIB
	2165856	SNV	T	C	58.1081	nrdIB
	2165904	SNV	A	T	53.0303	nrdIB	Phe21Leu
	2165943	SNV	T	G	53.5484	nrdIB
	2165946	SNV	T	A	51	nrdIB
	2165984	SNV	A	G	51.8987	yosL
	2166042	SNV	G	A	50.519	yosL	Ala95Val
	2166113	SNV	T	C	61.0256	yosL
	2166170	SNV	T	C	56.0647	yosL
	2166209	SNV	G	A	52.8846	yosL
	2166249	MNV	GT	TC	54.9645	yosL	Thr26Asp
	2166256	SNV	C	T	58.3578	yosL	Val24Ile
	2166264	SNV	T	C	58.9905	yosL	Asn21Ser
	2166296	SNV	A	G	54.6784	yosL
	2170411	SNV	T	C	52.9412	yorY
	2170432	SNV	C	T	51.6605	yorY
	2170487	SNV	T	C	55.493	yorY	Lys2Arg
	2170522	SNV	T	G	62.5	yorX
	2170549	SNV	T	C	54.6667	yorX
	2170552	SNV	G	A	53.6913	yorX
	2170597	SNV	G	A	60.4046	yorX
	2170617	SNV	C	T	68.2039	yorX	Gly39Arg
	2170626	MNV	AA	GT	67.5439	yorX	Val35_Tyr36delinsValHis
	2170702	SNV	G	A	65.7738	yorX
	2170817	SNV	T	G	55.4585	yorW	Asn107Thr
	2170820	SNV	T	A	50.7576	yorW	Asn106Ile
	2170860	SNV	A	T	57.2347	yorW	Tyr93Asn
	2170966	SNV	A	C	53.2872	yorW
	2170972	SNV	C	T	51.2121	yorW
	2170982	SNV	T	A	53.1818	yorW	Glu52Val
	2171035	SNV	A	G	62.987	yorW
	2171160	SNV	C	T	55.7971	yorV
	2171275	SNV	T	C	58.6538	yorV	Lys28Arg
	2171329	SNV	T	C	65.4762	yorV	Lys10Arg
	2171336	MNV	GG	AA	61.8644	yorV
	2173244	SNV	A	G	70	yorS
	2173258	MNV	TT	CA	86.4865	yorS	Leu64_Asn65delinsLeuAsp
	2173276	SNV	C	T	86.9231	yorS	Asp59Asn
	2173334	SNV	A	G	64.4231	yorS
	2173337	SNV	T	C	64.2857	yorS
	2173346	SNV	T	C	62.5	yorS
	2173348	SNV	T	C	57.1429	yorS	Lys35Glu
	2173372	SNV	A	G	60.7143	yorS	Tyr27His
	2173384	SNV	A	T	72.2397	yorS	Tyr23Asn
	2173433	SNV	C	T	62.3239	yorS
	2173561	SNV	G	A	70.8333	yorR
	2173594	SNV	C	T	70.0315	yorR
	2173612	SNV	A	C	54.2308	yorR
	2173626	SNV	T	G	65.9341	yorR
	2173629	SNV	T	C	72.2397	yorR	Lys110Glu
	2173651	SNV	G	A	70.418	yorR
	2173677	SNV	C	T	50.303	yorR	Ala94Thr
	2173709	SNV	C	T	69.5444	yorR	Arg83Gln
	2173726	SNV	G	A	60.6557	yorR
	2173774	SNV	G	A	69.4624	yorR
	2173795	SNV	A	G	68.125	yorR
	2173803	SNV	G	A	64.4351	yorR
	2173807	SNV	A	G	63.8298	yorR
	2173816	SNV	T	C	53.7037	yorR
	2173834	SNV	T	C	54.5946	yorR
	2173841	SNV	T	G	57.8947	yorR	Lys39Thr
	2173891	SNV	A	G	71.7647	yorR
	2173953	SNV	T	C	62.7119	yorR	Thr2Ala
	2173971	SNV	C	T	69.469	yorQ
	2173976	SNV	C	T	66.6667	yorQ	Val46Ile
	2173998	SNV	G	A	52.0468	yorQ
	2174040	SNV	A	G	55.2448	yorQ
	2174104	SNV	T	C	69.2893	yorQ	Lys3Arg
	2174115	SNV	C	T	68.5422	yorP	Ala69Thr
	2174158	SNV	A	G	67.3123	yorP
	2174209	SNV	T	C	76.1146	yorP
	2174218	SNV	G	A	74.7082	yorP
	2174236	SNV	C	T	58.2524	yorP
	2174239	SNV	C	A	57.5916	yorP
	2174248	SNV	T	A	73.3668	yorP
	2174251	SNV	G	A	65.1961	yorP
	2174254	SNV	T	G	67.8218	yorP
	2174283	SNV	C	T	70.7572	yorP	Val13Ile
	2175630	SNV	C	T	54.4643	yorL	Ser1295Asn
	2175665	SNV	T	A	69.2771	yorL
	2175746	SNV	T	C	72.4832	yorL
	2175772	SNV	T	C	66.7969	yorL	Ile1248Val
	2175797	SNV	T	G	69.8198	yorL
	2175855	SNV	A	G	69.6429	yorL	Val1220Ala
	2175866	SNV	A	T	68.3871	yorL
	2175886	SNV	C	T	70.9333	yorL	Ala1210Thr
	2176313	SNV	G	A	75.8065	yorL
	2176421	SNV	A	T	68.3616	yorL
	2176735	SNV	C	T	62.069	yorL	Asp927Asn
	2177270	MNV	TG	CT	54.1667	yorL	Thr748Lys
	2177299	SNV	T	C	58.9623	yorL	Asn739Asp
	2177312	SNV	A	T	63.6678	yorL
	2177354	SNV	C	T	75.9124	yorL
	2177393	SNV	C	G	56.6434	yorL	Lys707Asn
	2177447	SNV	T	C	67.5418	yorL
	2177459	SNV	T	C	64.1509	yorL
	2177498	SNV	A	G	68.4706	yorL
	2177534	SNV	T	G	73.9024	yorL
	2177543	SNV	C	T	73.3333	yorL
	2177567	SNV	A	T	66.2562	yorL	Asn649Lys
	2177797	SNV	A	G	83.045	yorL
	2177834	SNV	C	T	78.903	yorL
	2177852	SNV	T	C	75.4386	yorL
	2177891	MNV	CT	TG	63.2812	yorL	Lys541Thr
	2177894	SNV	C	T	62.0968	yorL
	2177978	SNV	T	C	66.3957	yorL
	2178038	SNV	C	T	68.0628	yorL
	2178059	SNV	T	A	67.1587	yorL
	2178116	SNV	T	A	74.4604	yorL
	2178185	SNV	A	G	61.9938	yorL
	2178188	SNV	G	A	61.8297	yorL
	2178194	SNV	T	A	57.4561	yorL
	2178248	SNV	A	G	69.0909	yorL
	2178313	SNV	A	G	66.2687	yorL	Ser401Pro
	2178323	MNV	AT	GC	60.4938	yorL	Asn397Ser
	2178359	SNV	T	C	68.2857	yorL
	2178374	SNV	G	A	69.2112	yorL
	2178416	SNV	T	C	70.844	yorL
	2178477	SNV	G	A	62.1094	yorL	Ala346Val
	2178665	SNV	G	A	70.4023	yorL
	2178677	SNV	G	A	72.6027	yorL
	2178782	SNV	T	G	70.5446	yorL
	2178821	SNV	C	T	68.232	yorL
	2179070	SNV	G	T	79.7814	yorL
	2179093	SNV	C	T	78.0423	yorL	Glu141Lys
	2179202	SNV	C	A	69.9454	yorL	Met104Ile
	2179295	SNV	G	A	67.3184	yorL
	2179405	SNV	A	G	58.8235	yorL
	2179424	SNV	T	C	72.5857	yorL
	2179463	SNV	G	A	55.8036	yorL
	2179466	SNV	T	A	53.6364	yorL
	2179469	SNV	A	T	56.6667	yorL
	2179472	SNV	C	T	68.5714	yorL
	2179484	MNV	CC	TT	54.3353	yorL	Arg10Lys
	2179490	SNV	T	A	62.8319	yorL
	2179508	SNV	T	A	69.395	yorL
	2179625	SNV	G	A	75.1282	yorK
	2179646	SNV	C	T	73.224	yorK
	2179679	SNV	A	G	74.4094	yorK
	2179834	SNV	C	T	60.5351	yorK	Asp475Asn
	2179994	SNV	C	A	65.251	yorK
	2180075	SNV	A	G	68.0905	yorK
	2180102	SNV	G	A	70.8197	yorK
	2180207	SNV	T	C	66.8	yorK
	2180216	SNV	G	A	62.963	yorK
	2180247	SNV	C	T	67.313	yorK	Ser337Asn
	2180255	SNV	T	C	65.7459	yorK
	2180299	SNV	G	T	56.6879	yorK
	2180387	SNV	G	A	61.9048	yorK
	2180393	SNV	A	T	60.1307	yorK
	2180434	SNV	C	T	60.3306	yorK	Asp275Asn
	2180508	SNV	C	T	61.3546	yorK	Ser250Asn
	2180570	SNV	T	A	55.8011	yorK
	2180648	SNV	A	T	65.1235	yorK
	2180690	SNV	C	T	60.3015	yorK
	2180701	SNV	T	C	69.5817	yorK	Ile186Val
	2180969	SNV	G	A	67.5063	yorK
	2181087	SNV	C	T	53.0769	yorK	Arg57Lys
	2181089	SNV	G	A	54.8872	yorK
	2182168	SNV	G	A	69.1275	yorJ
	2182186	SNV	C	T	68.1604	yorJ
	2182315	SNV	G	A	72.6776	yorJ
	2182324	SNV	A	G	66.7546	yorJ
	2182357	SNV	T	C	68.9815	yorJ
	2182446	SNV	G	A	71.9895	yorI
	2182480	SNV	T	A	71.2766	yorI
	2182507	SNV	G	A	54.7771	yorI
	2182510	SNV	G	A	53.0516	yorI
	2182597	SNV	A	G	53.7879	yorI
	2182669	SNV	G	A	68.9024	yorI
	2182744	SNV	T	C	69.8413	yorI
	2182746	SNV	G	A	71	yorI
	2182792	SNV	T	C	76.5487	yorI
	2182804	SNV	T	C	68.8716	yorI
	2182843	SNV	A	C	67.8261	yorI
	2182846	SNV	G	A	68.018	yorI
	2185717	SNV	A	G	70.7246	yorF
	2185838	SNV	G	C	61.658	yorF	Thr194Ser
	2185863	SNV	C	T	65.5039	yorF	Val186Ile
	2185927	SNV	A	G	69.8182	yorF
	2185987	SNV	G	A	73.7624	yorF
	2186062	SNV	G	T	67.8201	yorF	Asn119Lys
	2186093	SNV	A	T	66.7969	yorF	Ile109Asn
	2186098	SNV	G	A	67.433	yorF
	2186172	SNV	T	C	68.5921	yorF	Lys83Glu
	2186176	SNV	G	A	59.0717	yorF
	2186179	SNV	T	G	59.6567	yorF
	2186260	SNV	G	T	54.1176	yorF
	2186266	SNV	A	C	60.473	yorF
	2186284	SNV	A	T	74.3202	yorF
	2186287	SNV	T	C	81.8182	yorF
	2186293	SNV	C	T	76.2542	yorF
	2186316	SNV	G	A	66.877	yorF
	2186379	SNV	C	T	58.4475	yorF	Val14Ile
	2186392	SNV	A	G	56.7164	yorF
	2186415	SNV	T	C	54.2636	yorF	Thr2Ala
	2187394	SNV	C	T	54.717	yorC
	2187396	SNV	A	G	52.5114	yorC
	2187420	SNV	A	T	60	yorC	Ser113Thr
	2187424	SNV	G	T	51.7647	yorC
	2187427	SNV	A	G	54.1667	yorC
	2187433	SNV	C	T	65.2174	yorC
	2187436	SNV	C	T	60.7955	yorC
	2187493	SNV	C	T	51.8382	yorC
	2187502	SNV	T	A	63.8686	yorC
	2187514	SNV	T	A	57.6271	yorC
	2187517	SNV	C	T	55.0505	yorC
	2187589	SNV	G	A	50.4545	yorC
	2187592	SNV	A	G	51.5625	yorC
	2187595	SNV	A	G	52.6316	yorC
	2187631	SNV	C	T	51.8293	yorC
	2187637	SNV	C	T	51.6588	yorC
	2187887	SNV	A	G	72.6937	yorB	Tyr77His
	2187906	SNV	A	T	70	yorB
	2187966	Insertion	-	C	58.4475	yorB	Arg51fs
	2191385	SNV	T	C	69.375	yoqX
	2191389	SNV	A	T	66.4671	yoqX	Phe56Tyr
	2191466	SNV	C	T	65.4054	yoqX
	2191474	SNV	G	T	64.6667	yoqX	Gln28Lys
	2191511	SNV	A	G	76	yoqX
	2191579	SNV	G	A	64.4295
	2191889	MNV	TC	CA	55.9322	yoqW
	2191895	SNV	G	A	69.9115	yoqW
	2191904	SNV	A	C	64.5833	yoqW
	2192078	SNV	T	C	57.0968	yoqW
	2192147	SNV	C	T	69.2754	yoqW
	2192162	SNV	C	T	73.2323	yoqW
	2192210	SNV	A	C	72.9358	yoqW
	2192240	SNV	G	A	60.5	yoqW
	2192243	SNV	T	A	60.5263	yoqW
	2192249	SNV	T	C	68.6667	yoqW
	2192258	SNV	T	C	68.1481	yoqW
	2192261	SNV	A	G	76.8595	yoqW
	2192270	SNV	C	T	81.9588	yoqW
	2192285	SNV	C	G	74.4094	yoqW
	2192525	SNV	T	C	73.4104	ligB
	2192531	SNV	C	T	72.7811	ligB
	2192541	SNV	A	T	67.5841	ligB	Met58Leu
	2192562	SNV	G	A	73.7968	ligB	Gly65Arg
	2192570	SNV	G	A	73.9394	ligB
	2192585	SNV	T	A	78.5467	ligB
	2192597	SNV	C	T	69.4158	ligB
	2192603	SNV	T	C	71.2727	ligB
	2192639	SNV	T	C	51.9231	ligB
	2192657	SNV	T	C	64.3137	ligB
	2192662	MNV	AT	GG	68.4444	ligB	Asn98Arg
	2192690	SNV	C	T	69.8745	ligB
	2192695	SNV	A	G	69.9571	ligB	Lys109Arg
	2192705	SNV	A	T	63.2035	ligB	Gln112His
	2192711	SNV	T	A	71.5415	ligB
	2192747	SNV	G	A	82.1053	ligB
	2192750	SNV	T	C	80.2768	ligB
	2192759	SNV	A	G	76.8627	ligB
	2192762	MNV	GG	AA	75.8755	ligB	Leu131_Asp132delinsLeuAsn
	2192783	SNV	T	A	65.7025	ligB
	2192786	SNV	A	C	65	ligB
	2192789	SNV	G	A	63.1356	ligB
	2192794	SNV	C	T	60.6965	ligB	Thr142Ile
	2192870	SNV	C	T	67.619	ligB
	2192918	SNV	T	C	60.9626	ligB
	2192936	SNV	G	A	51.3274	ligB
	2192942	SNV	C	T	51.3333	ligB
	2192948	SNV	T	C	51.2346	ligB
	2193000	SNV	T	G	70.8904	ligB	Ser211Ala
	2193020	SNV	T	C	51.7544	ligB
	2193080	SNV	T	A	56.7568	ligB	Asp237Glu
	2193095	SNV	C	T	53.5117	ligB
	2193098	SNV	A	G	53.6332	ligB
	2193104	SNV	C	A	54.0441	ligB
	2193113	SNV	C	G	54.2636	ligB	Asn248Lys
	2193155	SNV	A	T	65.8635	ligB
	2193164	SNV	T	C	69.8795	ligB
	2193199	SNV	C	T	64.7727
	2193201	SNV	T	C	65.2174
	2193266	SNV	T	A	74.2972	yoqU	Glu132Asp
	2193294	SNV	G	C	70.4871	yoqU	Thr123Ser
	2193338	SNV	A	G	68.9855	yoqU
	2193358	SNV	C	T	67.7612	yoqU	Ala102Thr
	2193383	SNV	C	T	68.2796	yoqU
	2193404	SNV	G	A	72.2084	yoqU
	2193443	SNV	G	T	67.4528	yoqU
	2193470	SNV	C	A	62.3853	yoqU
	2193476	SNV	T	C	57.7143	yoqU
	2193527	SNV	C	T	62.844	yoqU
	2193533	SNV	T	C	62.1277	yoqU
	2194802	SNV	C	T	64.5062	yoqP
	2194805	SNV	C	T	67.6976	yoqP
	2194823	SNV	G	T	75.641	yoqP
	2194879	SNV	C	G	70.7379	yoqP	Val61Leu
	2195397	SNV	G	C	77.8646	yoqO
	2195771	SNV	C	T	77.4074	yoqN
	2195780	SNV	C	T	71.6981	yoqN
	2195785	SNV	T	C	68.9655
	2196406	SNV	A	G	60.9091	yoqL	Trp226Arg
	2196425	MNV	CT	TG	64.3636	yoqL	Glu219Ala
	2196446	SNV	C	T	57.2581	yoqL
	2196452	SNV	G	A	57.8261	yoqL
	2196460	MNV	GT	AC	58.5366	yoqL
	2196476	SNV	A	G	58.4507	yoqL
	2196613	SNV	T	C	65.4596	yoqL	Ser157Gly
	2196647	SNV	A	G	67.4923	yoqL
	2196671	SNV	G	A	55.9671	yoqL
	2196673	SNV	A	C	65.8031	yoqL	Ser137Ala
	2196689	SNV	A	G	70.8812	yoqL
	2196794	SNV	G	A	68.8213	yoqL
	2196833	SNV	T	C	60	yoqL
	2196847	SNV	C	T	61.3861	yoqL	Glu79Lys
	2196866	SNV	A	G	66.2722	yoqL
	2196938	SNV	A	G	64.7059	yoqL
	2196950	SNV	G	A	59.8901	yoqL
	2196993	SNV	T	C	63.8743	yoqL	Asn30Ser
	2197031	SNV	A	G	64.2308	yoqL
	2197051	SNV	C	T	63.3803	yoqL	Gly11Arg
	2197092	SNV	C	G	58.6777
	2197116	SNV	T	A	67.8832
	2197133	SNV	C	A	66.4577	yoqK
	2197196	SNV	C	T	72.6776	yoqK
	2197234	SNV	T	C	73.1563	yoqK	Lys31Glu
	2197446	SNV	T	C	51.3274	yoqJ
	2197487	MNV	CC	TT	71.8421	yoqJ	Glu124_Ala125delinsGluThr
	2197533	SNV	T	C	76.834	yoqJ
	2197554	SNV	C	A	77.6163	yoqJ	Glu102Asp
	2197561	SNV	C	T	76.4858	yoqJ	Ser100Asn
	2197595	SNV	T	C	73.8947	yoqJ	Ile89Val
	2197608	SNV	T	C	74.0099	yoqJ
	2197613	SNV	T	C	72.3944	yoqJ	Asn83Asp
	2197668	SNV	T	C	70.6468	yoqJ
	2197680	SNV	G	T	68.8963	yoqJ
	2197725	SNV	C	T	70.1639	yoqJ
	2197824	SNV	C	T	57.5107	yoqJ
	2197839	SNV	A	G	59.6154	yoqJ
	2198874	SNV	G	A	60.6452	yoqG
	2198881	SNV	A	T	69.7674	yoqG
	2198887	SNV	G	A	72.6368	yoqG
	2198890	SNV	T	C	70	yoqG
	2198895	SNV	A	G	78.4753	yoqG
	2198905	SNV	G	A	72.3618	yoqG
	2198917	SNV	G	A	57.2464	yoqG
	2198920	SNV	A	G	52.9915	yoqG
	2198923	SNV	T	G	53.6424	yoqG
	2199007	SNV	C	T	67.2897	yoqG
	2199034	SNV	A	G	70.9804	yoqG
	2199039	SNV	T	C	73.1061	yoqG	Lys23Glu
	2199055	SNV	T	C	85.6287	yoqG
	2199107	SNV	T	A	67.4912
	2199114	SNV	C	A	54.0084
	2201408	SNV	A	G	60.9375	yoqA	Leu23Pro
	2211911	SNV	G	A	67.7812	yopG
	2211975	SNV	T	C	66.6667	yopG	Asn14Ser
	2211992	SNV	C	T	67.9198	yopG
	2212001	SNV	C	T	70.5747	yopG
	2212044	SNV	A	T	74.4262	yopF
	2212056	SNV	C	T	69.5793	yopF
	2212083	SNV	A	G	62.1429	yopF
	2212101	SNV	G	A	72.8395	yopF
	2212122	SNV	T	C	76.7544	yopF	Ile40Met
	2212134	MNV	TT	AC	72.1739	yopF	Glu36Gly
	2212137	SNV	A	G	71.223	yopF
	2212164	SNV	A	G	56.9697	yopF
	2212176	SNV	T	C	64.7541	yopF
	2212197	SNV	C	A	55.6604	yopF	Lys15Asn
	2212228	SNV	T	G	61.0329	yopF	Asp5Ala
	2212301	SNV	A	G	58.7065	yopE
	2212443	SNV	A	G	73.9623	yopE
	2212467	SNV	A	G	70.5298	yopE
	2212527	SNV	G	C	72.0867
	2212557	SNV	A	G	65.7718
	2212593	SNV	A	G	54.1872	yoyH
	2212599	SNV	C	T	58.3673	yoyH
	2212611	SNV	A	T	60.251	yoyH
	2212632	SNV	T	A	65.0519	yoyH
	2212707	SNV	A	G	60.5505	yoyH
	2212728	SNV	C	T	54	yoyH
	2215059	SNV	T	C	54.2088	yopB
	2215065	SNV	A	C	59.0747	yopB	Asp45Glu
	2215110	SNV	A	G	59.5238	yopB
	2215113	SNV	T	C	59.1928	yopB
	2215137	SNV	A	G	69.6629	yopB
	2215149	SNV	G	T	74.6398	yopB
	2215178	SNV	A	G	70.6977	yopB	Ser8Pro
	2219322	SNV	C	G	51.7928	yonU	Asp50His
	2219326	SNV	T	C	54.8638	yonU
	2219329	SNV	T	A	60.6742	yonU
	2219422	SNV	C	T	60.9848	yonU
	2219441	SNV	T	C	61.5741	yonU	Gln10Arg
	2219461	SNV	T	A	77.6371	yonU	Lys3Asn
	2219469	SNV	A	C	78.0069	yonU	Leu1Val
	2219548	SNV	C	A	63.5569	yoyJ	Cys73Phe
	2219562	SNV	T	C	63.7883	yoyJ
	2219589	SNV	A	T	68.6224	yoyJ
	2219610	SNV	C	T	67.1096	yoyJ
	2219617	SNV	C	G	68.9441	yoyJ	Gly50Ala
	2219640	SNV	G	A	65.3333	yoyJ
	2219693	SNV	A	G	63.9752	yoyJ
	2219713	SNV	G	A	70.6499	yoyJ	Ala18Val
	2219745	Deletion	G	-	69.1729	yoyJ	Ser7fs
	2219770	SNV	C	T	68.932
	2219789	SNV	G	T	68.75	yonT
	2219863	Deletion	TT	-	70.297	yonT	Lys33fs
	2219876	SNV	C	T	68.75	yonT	Val29Ile
	2219939	SNV	C	T	75	yonT	Val8Ile
	2219948	SNV	T	C	67.7966	yonT	Met5Val
	2221693	SNV	A	T	50
	2221695	SNV	T	C	50.6944
	2221717	SNV	T	G	76.9231
	2221724	SNV	T	C	85.9375
	2222097	SNV	T	C	57.4713
	2222591	SNV	C	T	67.5497	yonO
	2222603	SNV	A	G	65.1613	yonO
	2222627	SNV	C	T	66.2602	yonO
	2222707	SNV	G	A	62.0087	yonO	Arg45Lys
	2222803	SNV	A	T	78.9474	yonO	Asn77Ile
	2222831	SNV	T	C	77.2182	yonO
	2222883	SNV	C	T	76.0518	yonO
	2223027	SNV	A	C	74.1325	yonO
	2223032	SNV	A	C	72.6688	yonO
	2223038	SNV	A	G	59.8485	yonO
	2223183	SNV	T	C	75.7261	yonO	Ser204Pro
	2223656	SNV	G	T	79.0094	yonO
	2223830	SNV	T	C	55.3571	yonO
	2223833	SNV	C	T	71.134	yonO
	2223890	SNV	A	G	83.9286	yonO
	2223912	SNV	C	A	73.5849	yonO
	2223935	SNV	C	T	76.6204	yonO
	2223957	SNV	T	C	73.0769	yonO
	2223976	SNV	G	A	55	yonO	Ser468Asn
	2224007	MNV	CC	TT	64.3617	yonO	Val478_His479delinsValTyr
	2224032	SNV	T	C	70.1961	yonO	Tyr487His
	2224063	SNV	T	A	63.0952	yonO	Phe497Tyr
	2224070	SNV	G	A	51.0823	yonO
	2224082	SNV	G	A	54.1935	yonO
	2224095	SNV	A	G	51.2438	yonO	Asn508Asp
	2224097	SNV	T	C	57.9787	yonO
	2224109	SNV	A	T	72.7869	yonO	Glu512Asp
	2224235	SNV	G	A	63.4146	yonO
	2224246	SNV	C	A	70.7729	yonO	Ala558Glu
	2224248	SNV	G	A	71.2871	yonO	Asp559Asn
	2224494	SNV	G	A	69.6486	yonO	Glu641Lys
	2224498	SNV	A	G	70.3947	yonO	Lys642Arg
	2224535	SNV	C	T	60.2339	yonO
	2224610	SNV	C	A	58.4071	yonO
	2224779	SNV	C	G	54.7368	yonO	Gln736Glu
	2224784	SNV	A	G	65.4709	yonO
	2224787	SNV	T	A	67.5214	yonO
	2224790	SNV	T	C	66.383	yonO
	2224813	SNV	A	G	61.2167	yonO	Lys747Arg
	2224815	SNV	C	T	60.8365	yonO
	2224818	SNV	T	A	61.4173	yonO	Leu749Met
	2224901	MNV	AC	TT	56.213	yonO
	2225123	MNV	TG	GA	55.303
	2225131	Deletion	G	-	55.4545
	2225213	SNV	T	C	50
	2225225	SNV	C	A	64.2857
	2225525	SNV	C	G	72.1649	yonN
	2225528	SNV	G	A	67.2131	yonN
	2225534	SNV	A	C	77.2894	yonN
	2225552	SNV	G	A	69.3694	yonN
	2225555	SNV	T	A	68.599	yonN
	2225861	SNV	A	C	68.5535
	2225870	SNV	C	T	61.5385
	2225872	SNV	A	G	59.8361
	2225879	SNV	T	C	63.7037
	2225898	SNV	C	T	58.3333
	2225900	SNV	A	T	65.9193
	2225906	SNV	A	G	58.871
	2225919	SNV	C	T	56.6265
	2225941	SNV	T	C	67.2862
	2225943	SNV	C	A	69.4245
	2225974	SNV	G	A	77.9412
	2225982	SNV	T	A	79.3594
	2226022	SNV	G	T	64.898
	2226024	SNV	T	A	62.3967
	2226045	SNV	C	A	74.3151
	2226055	SNV	A	G	75.3968
	2226062	SNV	G	A	70.4918
	2226095	SNV	T	A	74.5562
	2226107	SNV	T	C	75.7322
	2226109	SNV	T	G	68.1481
	2226133	SNV	C	G	67.4897
	2226141	SNV	C	T	64.4295
	2226172	SNV	T	G	50
	2226181	SNV	C	T	54.9223
	2226205	SNV	T	G	64.3564
	2226305	Deletion	A	-	58.4615
	2226355	SNV	G	C	62.9032
	2226396	SNV	C	T	53.3981
	2226476	SNV	A	G	72.1116
	2226503	SNV	A	C	72.5888
	2226560	SNV	C	T	78.1481
	2226937	SNV	A	G	58.5938
	2226977	SNV	A	T	68.8963
	2227017	SNV	A	C	73.913
	2227061	SNV	A	G	75.5556
	2227118	SNV	T	C	69.5652
	2227121	SNV	A	C	69.8718
	2227341	SNV	T	C	75.1825	yonK
	2227389	SNV	C	T	78.534	yonK
	2227398	SNV	T	C	76.0355	yonK
	2227431	SNV	A	G	75.4839	yonK
	2227434	SNV	T	C	71.3755	yonK
	2227478	SNV	G	A	75.3165	yonK	Gly61Asp
	2227491	SNV	A	C	69.2308
	2227493	SNV	A	G	65.368
	2227624	SNV	C	A	69.4954	yonJ
	2227630	SNV	G	A	70.9091	yonJ
	2227636	SNV	T	C	67.8161	yonJ
	2227639	SNV	T	A	69.0058	yonJ
	2227819	SNV	C	T	69.7095	yonJ
	2227825	SNV	C	T	68.5259	yonJ
	2227834	SNV	C	T	69.6296	yonJ
	2227846	SNV	G	T	64.5161	yonJ
	2227923	SNV	A	G	73.4139	yonJ	Asn140Ser
	2228107	SNV	C	T	76.7857	yonJ
	2228209	MNV	TT	AC	73.6232	yonJ
	2228332	SNV	A	C	74.0654	yonJ
	2246568	SNV	G	A	52.7027
	2249115	SNV	T	A	51.2195
	2249121	SNV	T	C	53.2544
	2249186	SNV	G	A	77.1014	cwlP
	2249204	SNV	C	T	68.9655	cwlP
	2249240	SNV	C	T	70.1389	cwlP
	2249276	SNV	A	G	62.3881	cwlP
	2249279	SNV	C	T	68.1529	cwlP
	2249321	SNV	T	A	67.9083	cwlP
	2249325	SNV	A	G	67.5	cwlP	Ile58Val
	2249330	MNV	CA	TG	63.8889	cwlP	Asp59_Thr60delinsAspAla
	2249371	SNV	A	G	66.875	cwlP	Lys73Arg
	2249477	SNV	C	T	60.9121	cwlP
	2249525	SNV	A	T	72.1264	cwlP
	2249591	SNV	G	A	60.3448	cwlP
	2249603	SNV	A	T	54.1237	cwlP
	2249615	SNV	C	T	54.5455	cwlP
	2249624	SNV	G	A	62.4113	cwlP
	2249672	SNV	C	T	57.7367	cwlP
	2249870	SNV	G	A	73.0556	cwlP
	2249888	SNV	T	C	78.5203	cwlP
	2249995	SNV	T	C	50.8772	cwlP	Val281Ala
	2250008	SNV	G	A	54.0698	cwlP
	2250389	SNV	T	C	62.931	cwlP
	2250395	SNV	A	T	60.4839	cwlP	Arg414Ser
	2250416	SNV	G	A	61.157	cwlP
	2250419	SNV	C	G	60.4839	cwlP
	2250422	SNV	C	T	53.3333	cwlP
	2250473	SNV	C	T	52.8958	cwlP
	2251387	SNV	T	C	65.0273	cwlP	Val745Ala
	2253218	SNV	T	A	69.181	cwlP
	2253248	SNV	C	T	69.8113	cwlP
	2253329	SNV	C	T	73.1441	cwlP
	2253377	SNV	T	C	64.9573	cwlP
	2253401	SNV	A	T	53.6481	cwlP
	2253404	SNV	A	C	53.3333	cwlP
	2253419	SNV	T	C	63.8225	cwlP
	2253566	SNV	A	G	60.6061	cwlP
	2253641	SNV	A	G	87.5536	cwlP
	2253776	SNV	T	C	64.6429	cwlP
	2253785	SNV	G	C	69.5652	cwlP
	2253791	SNV	A	C	70.9251	cwlP
	2253863	SNV	A	G	70.0935	cwlP
	2253872	SNV	T	C	65.1163	cwlP
	2254058	SNV	A	T	57.8488	cwlP
	2254062	SNV	G	A	64.3799	cwlP	Ala1637Thr
	2254109	SNV	T	C	66.5689	cwlP
	2254202	SNV	T	A	72.5	cwlP
	2254238	SNV	A	G	70.0997	cwlP
	2254253	SNV	T	C	67.6471	cwlP
	2254280	SNV	C	T	61.8321	cwlP
	2254292	Deletion	C	-	62.8664	cwlP	Ile1713fs
	2254295	Insertion	-	A	57.8275	cwlP	Ser1714fs
	2254373	SNV	A	G	63.6364	cwlP
	2254394	SNV	A	T	52.7523	cwlP
	2254445	SNV	A	C	78.125	cwlP
	2254475	SNV	G	T	51.049	cwlP
	2254529	SNV	T	A	67.364	cwlP
	2254565	SNV	A	C	69.2771	cwlP
	2254589	SNV	G	A	74.1294	cwlP
	2254595	SNV	G	A	68.3258	cwlP
	2254619	SNV	C	T	67.1642	cwlP
	2254640	SNV	A	G	67.623	cwlP
	2254649	SNV	T	C	68.8136	cwlP
	2254670	SNV	A	G	73.4375	cwlP
	2254722	SNV	G	T	58.042	cwlP	Val1857Phe
	2254724	SNV	C	T	60.1594	cwlP
	2254730	SNV	C	T	51.3605	cwlP
	2254757	SNV	A	G	59.7173	cwlP
	2254769	SNV	A	G	60.4	cwlP
	2254781	SNV	G	A	59.1623	cwlP
	2254784	SNV	A	G	54.3269	cwlP
	2254799	SNV	A	G	60.5263	cwlP
	2254844	SNV	A	G	51.7766	cwlP
	2254958	SNV	G	A	65.7303	cwlP
	2254973	SNV	C	T	66.7606	cwlP
	2255033	SNV	T	G	73.7931	cwlP
	2255051	SNV	G	C	72.0307	cwlP
	2255066	SNV	T	A	57.9439	cwlP
	2258858	SNV	G	A	62.5514	yomG	Arg676Lys
	2258868	SNV	C	T	71.5302	yomG
	2258886	SNV	G	A	59.5041	yomG
	2258890	SNV	G	A	57.6037	yomG	Ala687Thr
	2258955	SNV	A	G	52.1036	yomG
	2258974	SNV	G	A	69.8061	yomG	Val715Ile
	2259006	SNV	G	A	68.2274	yomG
	2259024	SNV	A	T	63.4259	yomG
	2259030	SNV	G	C	51.5873	yomG
	2259036	SNV	T	G	53.125	yomG
	2259057	SNV	T	C	60.5769	yomG
	2259065	SNV	C	T	53.8462	yomG	Ser745Leu
	2259069	SNV	G	A	53.8462	yomG
	2259072	SNV	C	T	74.5665	yomG
	2259103	SNV	A	T	61.1111	yomG	Met758Leu
	2259106	SNV	C	T	57.9767	yomG
	2259636	SNV	T	A	50.7692	yomF
	2259660	SNV	G	A	65.2778	yomF
	2259672	SNV	A	T	56.9038	yomF
	2259675	SNV	A	G	65.2406	yomF
	2259681	SNV	C	A	57.047	yomF	Asp69Glu
	2259687	SNV	C	T	53.8462	yomF
	2259714	SNV	A	T	71.5847	yomF
	2259731	SNV	C	T	66.9323	yomF	Ala86Val
	2259777	SNV	A	T	60.9756	yomF
	2259780	SNV	T	C	55.3191	yomF
	2259924	SNV	A	G	75.6014	yomF
	2259942	SNV	C	T	60.6272	yomF
	2260101	SNV	A	G	69.7452	yomF
	2260164	SNV	C	G	57.4074	yomF
	2260179	SNV	A	G	65.6425	yomF
	2260306	SNV	C	T	63.1579
	2260538	SNV	C	T	65.2956	yomE	Ala69Val
	2260542	SNV	A	T	64.752	yomE
	2260626	SNV	T	C	74.717	yomE
	2260656	SNV	T	A	74.5098	yomE
	2260701	SNV	A	C	60.1896	yomE
	2260719	SNV	T	G	70.7006	yomE
	2263983	SNV	A	G	68.2927	blyA
	2264087	SNV	C	T	54.4681	blyA	Ala200Val
	2264090	SNV	T	C	57.7093	blyA	Val201Ala
	2264145	SNV	T	A	59.3333	blyA
	2264193	SNV	T	C	75.2412	blyA
	2264260	SNV	A	G	69.1415	blyA	Thr258Ala
	2264358	SNV	T	C	67.9365	blyA
	2264376	SNV	C	A	68.9349	blyA
	2264395	SNV	G	A	55.5556	blyA	Val303Ile
	2264397	SNV	C	T	58.794	blyA
	2264412	SNV	T	A	52.2581	blyA
	2264430	SNV	G	A	56.8421	blyA
	2264448	SNV	T	A	64.1221	blyA
	2264466	SNV	T	C	65.5	blyA
	2264477	SNV	G	A	63.8889	blyA	Ser330Asn
	2264520	SNV	C	A	60.7774	blyA
	2264523	SNV	T	A	54.1353	blyA	Asn345Lys
	2264526	SNV	C	T	63.745	blyA
	2270458	SNV	T	A	61.0811	uvrX
	2270479	SNV	C	A	66.9456	uvrX
	2270491	SNV	A	C	70.566	uvrX
	2270494	SNV	G	T	72.3636	uvrX
	2270527	SNV	A	C	74.5958	uvrX
	2270530	SNV	G	A	71.8121	uvrX
	2270571	SNV	G	A	72.1951	uvrX
	2270575	SNV	C	T	72.2467	uvrX
	2270599	SNV	C	T	61.1354	uvrX
	2270608	SNV	G	A	52	uvrX
	2270737	SNV	C	A	67.7419	uvrX	Glu307Asp
	2270752	SNV	C	T	61.1872	uvrX
	2270758	SNV	T	A	62.3656	uvrX
	2270829	SNV	G	A	55.5556	uvrX
	2270836	SNV	C	A	61.5686	uvrX
	2270851	SNV	A	T	73.1051	uvrX	Ser269Arg
	2270858	SNV	G	A	73.0858	uvrX	Thr267Ile
	2270860	SNV	G	A	72.809	uvrX
	2271094	SNV	A	C	69.25	uvrX
	2271098	SNV	C	T	71.1982	uvrX	Arg187His
	2271121	SNV	T	C	62.8205	uvrX
	2271154	SNV	C	T	55.5147	uvrX
	2271157	SNV	T	C	53.7931	uvrX
	2271169	SNV	C	A	50	uvrX	Glu163Asp
	2271265	SNV	T	C	62.1891	uvrX
	2271340	SNV	C	T	52.2472	uvrX
	2271346	SNV	A	G	52.9412	uvrX
	2271445	SNV	A	G	63.6364	uvrX
	2271448	SNV	T	C	59.6774	uvrX
	2271496	SNV	T	C	53.7975	uvrX
	2271532	SNV	C	T	62.2024	uvrX
	2271550	SNV	G	A	64.6552	uvrX
	2271572	SNV	A	C	68.8889	uvrX	Met29Arg
	2271631	SNV	A	T	69.5455	uvrX
	2271722	SNV	G	A	61.7978	yolD
	2271729	SNV	T	C	58.5253	yolD	Lys85Arg
	2271731	SNV	T	G	60.5381	yolD	Gln84His
	2271746	SNV	T	A	63.2979	yolD
	2271844	SNV	T	G	66.1017	yolD	Ile47Leu
	2271866	SNV	A	G	66.5468	yolD
	2271881	SNV	C	T	72.3549	yolD
	2271920	SNV	C	T	61.7225	yolD
	2271926	SNV	C	T	68.0645	yolD
	2271946	SNV	T	G	61.4815	yolD	Met13Leu
	2271974	SNV	T	C	55.3719	yolD
	2272422	SNV	A	T	57.3529	yolC	Leu89Phe
	2272435	SNV	A	G	68.3824	yolC	Asn94Asp
	2272437	SNV	T	A	66.2069	yolC	Asn94Lys
	2272440	SNV	A	G	69.1729	yolC
	2272465	SNV	T	C	76.5101	yolC
	2272480	SNV	C	T	60.8696	yolC	Pro109Ser
	2272482	SNV	C	T	65.5172	yolC
	2272488	SNV	G	A	67.7966	yolC
	2273495	SNV	T	A	63.7555
	2273505	SNV	G	A	69.3182
	2273540	SNV	A	T	75.6303
	2273561	SNV	G	A	74.3396
	2273578	SNV	T	A	63.2432
	2273583	Insertion	-	G	58.8235
	2273905	SNV	A	G	76.4151
	2274565	SNV	C	T	58.3942	yokK	Ser191Asn
	2276133	SNV	T	C	64.8649	yokI	Asp430Gly
	2276516	SNV	C	T	67.7551	yokI
	2276543	SNV	G	A	66.5289	yokI
	2276546	SNV	T	C	67.9325	yokI
	2276556	SNV	C	T	67.7419	yokI	Gly289Glu
	2276563	SNV	G	A	58.8462	yokI
	2276587	SNV	C	T	53.5354	yokI	Val279Met
	2276798	SNV	C	G	62.4521	yokI
	2276825	SNV	G	A	51.1111	yokI
	2276850	SNV	T	C	76.7528	yokI	Glu191Gly
	2276882	SNV	T	C	50.7143	yokI
	2277026	SNV	A	G	61.5079	yokI
	2277029	SNV	A	G	62.8099	yokI
	2277284	SNV	T	G	67.541	yokI
	2277292	MNV	TG	CA	58.2857	yokI	Ser43_Lys44delinsSerGlu
	2277338	SNV	C	A	51.6129	yokI
	2277347	SNV	C	T	53.5714	yokI
	2277371	SNV	G	A	66.9841	yokI
	2277434	SNV	T	C	66.4596
	2277440	SNV	C	T	59.7087
	2277475	SNV	G	C	62.9032
	2279884	SNV	T	A	71.4286
	2279889	SNV	T	A	66.6667
	2279899	SNV	A	T	63.0841
	2279927	SNV	T	G	60.4167
	2279930	SNV	T	C	58.5227
	2279961	Insertion	-	A	61.3772
	2279988	MNV	AT	GA	63.5762	yokF	Val4_Leu5delinsValIle
	2280024	SNV	G	A	70	yokF
	2280093	SNV	G	A	68.2759	yokF
	2280099	SNV	G	A	70.3593	yokF
	2280146	SNV	A	G	72.6287	yokF	Asp57Gly
	2280246	SNV	C	T	59.5331	yokF
	2280252	SNV	A	C	53.0726	yokF
	2280318	SNV	G	A	65.1452	yokF
	2280327	SNV	A	T	72.77	yokF
	2280330	SNV	A	G	80	yokF
	2280336	SNV	T	C	75.3731	yokF
	2280339	SNV	A	G	72.6619	yokF
	2280366	SNV	G	A	91.1565	yokF
	2280369	SNV	T	G	83.1461	yokF
	2280372	SNV	A	G	78.8235	yokF
	2280375	SNV	T	C	63.4146	yokF
	2280378	SNV	C	T	66.3594	yokF
	2280387	SNV	T	C	72.3343	yokF
	2280537	SNV	A	G	58.4507	yokF
	2280556	SNV	C	A	70.3125	yokF	Leu194Ile
	2280588	SNV	T	C	76	yokF
	2280622	SNV	A	G	70.6714	yokF	Thr216Ala
	2280625	SNV	A	G	70.1342	yokF	Thr217Ala
	2280641	SNV	C	A	69.17	yokF	Ala222Glu
	2280660	SNV	A	T	54.1935	yokF
	2280663	SNV	A	T	50.303	yokF
	2280665	SNV	C	A	56.4972	yokF	Thr230Lys
	2280675	SNV	A	T	63.3745	yokF
	2280723	SNV	T	A	82.199	yokF
	2280731	SNV	A	C	59.0361	yokF	Glu252Ala
	2280733	SNV	A	T	53.7572	yokF	Thr253Ser
	2280855	SNV	T	A	52.8889	yokF		SPß
	2480646	MNV	TA	AT	100
	2480667	Deletion	T	-	100
	3144350	Deletion	T	-	61.2903	mntB	Thr224fs
	3771703	SNV	A	T	76.3158	rapB	Phe144Tyr
	3771705	SNV	A	G	75.4098	rapB
	3771708	SNV	A	G	73.3333	rapB
	3771714	SNV	C	A	65.3595	rapB
	3935823	Deletion	T	-	74.0741

## Sheet: population B410wt
	List of SNPs detected in the evolved B410wt population
	Reference Position	Type	Reference	Allele	Frequency	Overlapping annotations	Amino acid change
	170027	Insertion	-	A	57.1429	rrnH-23S
	840447	SNV	T	C	57.6923	mapB	Lys13Arg
	1293875	SNV	C	T	57.0175	yjzI
	1317153	Insertion	-	GT	100
	1317154	Insertion	-	T	75
	1449170	SNV	T	C	53.4653
	1751242	SNV	A	G	53.8462	tepA
	1881086	SNV	G	A	58.427
	1881106	SNV	A	G	50	ynzG
	1895714	SNV	C	A	60	yncB
	1895717	SNV	C	T	58.427	yncB
	1895744	SNV	A	G	53.7688	yncB
	1902326	SNV	A	G	67.6768	thyA
	1902350	SNV	C	G	59.9398	thyA	Ile44Met
	1902434	SNV	G	A	62.4113	thyA
	1902491	SNV	C	A	61.5764	thyA
	1902524	SNV	A	C	65.625	thyA
	1902629	SNV	T	C	60.2649	thyA
	1902632	SNV	A	G	59.5541	thyA
	1902674	SNV	A	T	66.3212	thyA	Glu152Asp
	1902722	SNV	C	T	65.2695	thyA
	1902728	SNV	A	G	56.2249	thyA
	1902737	SNV	A	G	51.6014	thyA
	1902770	SNV	T	C	55.3459	thyA
	1902776	SNV	A	G	50.8961	thyA
	1902782	SNV	A	G	51.6014	thyA
	1902806	SNV	T	C	68.8406	thyA
	1902917	SNV	T	C	87.5486	thyA
	1902920	SNV	A	G	77.8157	thyA
	1902984	SNV	G	A	55.5932	thyA	Asp256Asn	prophage-like el.5
	2058157	SNV	G	T	73.7762	yobE
	2058214	SNV	C	T	60.9467	yobE
	2058217	SNV	G	A	59.322	yobE
	2058223	SNV	A	G	63.0081	yobE
	2058231	SNV	T	C	64.186	yobE	Leu144Pro
	2058241	SNV	T	A	59.375	yobE
	2058310	SNV	A	T	61.435	yobE
	2059719	SNV	T	C	56.5217	yozW	Asp49Gly
	2059742	SNV	A	T	53.3784	yozW
	2059744	SNV	T	C	54.0984	yozW	Ile41Val
	2059751	SNV	C	T	54.7059	yozW
	2059759	SNV	T	C	54.2484	yozW	Ile36Val
	2059765	MNV	TT	CC	52.8	yozW	Lys33_Thr34delinsLysAla
	2059801	SNV	T	C	69.4301	yozW	Ser22Gly
	2059843	SNV	A	C	61.1465	yozW	Ser8Ala
	2059854	SNV	A	G	70.5556	yozW	Ile4Thr
	2059891	SNV	T	A	60.5769
	2059939	SNV	A	T	61.194
	2059982	SNV	A	G	65.1852
	2059985	SNV	A	T	56.8182
	2060005	SNV	G	T	67.1795
	2060023	SNV	T	G	60	yozX
	2060032	SNV	T	C	52.5	yozX
	2060088	SNV	C	T	82.0513	yozX	Ser27Phe
	2060127	MNV	GC	AT	73.0496	yozX	Gly40Asp
	2060142	SNV	T	G	56.1224	yozX	Ile45Arg
	2060156	SNV	A	G	51.8519	yozX	Asn50Asp
	2060160	SNV	T	A	50	yozX
	2060164	SNV	T	A	51.6854	yozX	His52Gln
	2060194	SNV	A	G	79.7297	yozX
	2060201	SNV	T	C	76.2712	yozX	Ser65Pro
	2060215	SNV	T	A	70.122	yozX	His69Gln
	2061583	SNV	T	A	56.4516
	2061750	SNV	A	G	55.3398
	2061760	SNV	T	C	63.9053
	2061779	SNV	A	T	75.122
	2061782	SNV	T	C	76.087
	2061806	SNV	T	C	67.1875
	2061808	SNV	A	T	65.0794
	2061838	SNV	T	C	59.4406
	2061848	SNV	A	G	69.8718
	2061857	SNV	G	A	67.5325	yozZ
	2061873	SNV	G	A	67.5325	yozZ	Asp7Asn
	2061878	SNV	A	G	65.9574	yozZ
	2061896	SNV	T	A	55.3763	yozZ
	2061923	SNV	C	T	52.7473	yozZ
	2061926	SNV	T	C	75.7143	yozZ
	2061935	SNV	T	C	70.0637	yozZ
	2062017	SNV	T	C	55.3571
	2062039	SNV	T	A	66.6667
	2063559	SNV	T	C	50	yobH	Lys202Arg
	2063564	SNV	A	T	69.281	yobH
	2063567	SNV	A	G	65.8537	yobH
	2063590	SNV	A	G	76.1566	yobH	Phe192Leu
	2063621	SNV	G	A	53.6765	yobH
	2063795	SNV	C	T	66.6667	yobH
	2063834	SNV	G	A	53.2164	yobH
	2063846	SNV	G	A	62.9787	yobH
	2063927	SNV	A	T	70.9677	yobH
	2063933	SNV	T	C	70.9251	yobH
	2064059	SNV	C	A	56.2791	yobH	Glu35Asp
	2064071	SNV	T	C	63.4146	yobH
	2064113	SNV	G	A	80.4348	yobH
	2064121	MNV	AA	GG	66.5138	yobH
	2064128	SNV	T	C	62.6609	yobH
	2064254	SNV	C	T	71.8447	yozK
	2064386	SNV	T	C	58.8785	yozK
	2064619	SNV	T	C	59.2	yozL	Lys72Arg
	2064621	SNV	T	G	56.4885	yozL	Gln71His
	2064928	SNV	G	A	51.7007
	2064931	SNV	C	A	60
	2064937	SNV	A	G	58.4541
	2064988	SNV	C	A	63.0435
	2065016	SNV	T	A	62.1622
	2065033	SNV	T	A	71.7791
	2065069	SNV	G	A	64.3411	yozM	Val10Ile
	2065071	SNV	C	T	51.3333	yozM
	2065125	MNV	GA	AG	63.0682	yozM	Lys28_Thr29delinsLysAla
	2065133	SNV	T	A	70.5882	yozM	Val31Glu
	2065167	SNV	G	T	71.3542	yozM
	2065180	SNV	G	C	65.0685	yozM	Glu47Gln
	2065237	SNV	G	A	60.6897	yozM	Ala66Thr
	2065242	SNV	A	G	59.8684	yozM
	2069288	SNV	T	C	66.2921	yoyA	Ile92Val
	2069295	SNV	A	G	80	yoyA
	2069303	SNV	G	A	73.301	yoyA
	2069488	SNV	G	T	68.2848	yoyA	Thr25Lys
	2069586	SNV	A	G	66.4557
	2069605	SNV	C	G	65.1282
	2069622	SNV	T	C	65.4902
	2069642	SNV	A	G	67.5573
	2069683	SNV	A	G	67.6976
	2069701	SNV	T	C	62.1277
	2069753	SNV	C	T	57.1429	bsrE
	2069757	SNV	C	A	54.9296	bsrE
	2072375	SNV	C	T	63.197	rttL
	2072411	SNV	T	G	54.6512	rttL
	2072414	SNV	A	T	50.303	rttL
	2072419	SNV	C	A	54.9223	rttL	Val380Phe
	2072443	SNV	T	C	65.4206	rttL	Ile372Val
	2072480	SNV	T	C	69.1228	rttL
	2072495	SNV	C	T	61.7424	rttL
	2072528	SNV	G	A	52.4664	rttL
	2072534	SNV	G	A	52.381	rttL
	2072564	SNV	A	C	67.1429	rttL
	2072603	SNV	G	A	65.1163	rttL
	2072615	SNV	G	A	62.1212	rttL
	2072639	SNV	G	A	56.0669	rttL
	2072786	SNV	T	C	64.7239	rttL
	2072801	SNV	T	A	62.5	rttL
	2072867	SNV	A	G	59.9278	rttL
	2072891	SNV	T	C	56.8182	rttL
	2073074	SNV	T	C	63.37	rttL
	2073122	SNV	G	A	61.6519	rttL
	2073254	SNV	T	C	59.7122	rttL
	2073259	SNV	G	A	57.5	rttL
	2073293	SNV	C	A	61.4887	rttL
	2073306	SNV	G	T	53.1496	rttL	Thr84Lys
	2073314	SNV	C	G	51.5284	rttL	Met81Ile
	2073341	SNV	A	G	60.6335	rttL
	2073347	SNV	A	T	61.3402	rttL
	2073349	SNV	G	A	58.3756	rttL	Leu70Phe
	2073381	SNV	C	T	51.6129	rttL	Gly59Asp
	2073473	SNV	C	A	56.8627	rttL
	2073482	SNV	C	T	56.2914	rttL
	2073542	SNV	C	T	52.349	rttL
	2073635	Insertion	-	T	67.6056
	2073642	SNV	T	C	57.1429			prophage-like el.6
	2152343	SNV	G	A	52.4887	yotM
	2152349	SNV	C	T	58.371	yotM
	2152389	SNV	G	C	68.2927	yotM	Ser155Trp
	2152391	SNV	G	T	71.308	yotM
	2152400	SNV	A	T	71.3675	yotM
	2152409	SNV	T	C	73.5537	yotM
	2152438	MNV	CT	AC	69.8925	yotM	Lys138_Ala139delinsLysSer
	2152445	SNV	T	A	68.0982	yotM
	2152466	SNV	T	C	64.3963	yotM
	2152472	SNV	C	T	58.6093	yotM
	2152490	SNV	C	T	50	yotM
	2152510	SNV	T	C	62.5	yotM	Asn115Asp
	2152529	SNV	T	C	73.1959	yotM
	2152535	SNV	T	C	74.1573	yotM
	2152538	SNV	C	A	77.1429	yotM
	2152556	SNV	C	A	75.9434	yotM
	2152568	SNV	G	A	69.1176	yotM
	2152596	SNV	C	T	64.6226	yotM	Arg86Lys
	2152653	SNV	C	T	65.7658	yotM	Ser67Asn
	2152655	SNV	T	C	71.5686	yotM
	2152664	SNV	C	T	67.0213	yotM
	2152676	SNV	G	A	67.0588	yotM
	2152679	SNV	G	A	68.9189	yotM
	2152757	SNV	G	A	50.3401	yotM
	2152778	SNV	A	G	58.8652	yotM
	2152784	SNV	T	C	53.4351	yotM
	2152786	SNV	A	G	53.9823	yotM
	2152790	SNV	T	C	72.8682	yotM
	2152802	SNV	A	T	78.1609	yotM
	2152922	SNV	G	A	66.6667
	2152943	SNV	A	G	65.6069	yotL	Lys6Arg
	2152971	SNV	C	T	70.9677	yotL
	2153001	SNV	T	C	62.7451	yotL
	2153011	SNV	T	C	59.366	yotL	Cys29Arg
	2153023	SNV	T	C	60.274	yotL	Ser33Pro
	2153025	SNV	A	T	52.2472	yotL
	2153031	SNV	A	G	58.2873	yotL
	2153050	SNV	G	A	58.961	yotL	Gly42Ser
	2153097	SNV	T	G	67.6282	yotL
	2153118	SNV	A	C	69.1395	yotL
	2153133	SNV	A	T	64.3098	yotL
	2153139	SNV	C	T	56.2232	yotL
	2153234	SNV	C	T	53.3333	yotK
	2153255	SNV	T	C	55.9671	yotK
	2153266	SNV	A	G	60.1732	yotK
	2153276	SNV	T	A	52.0833	yotK	Glu27Asp
	2153321	SNV	T	A	51.4894	yotK	Leu12Phe
	2153330	SNV	T	A	59.2742	yotK	Gln9His
	2153347	SNV	C	T	58.5366	yotK	Ala4Thr
	2157561	SNV	C	A	51.4286	yosW	Ser41Ile
	2157578	SNV	A	G	67.7686	yosW
	2157590	SNV	T	C	72.2008	yosW
	2157683	SNV	C	T	54.8611
	2157705	SNV	A	G	57.3298
	2157834	SNV	T	A	53.719	yosV	Ile96Phe
	2157839	Deletion	C	-	54.3956	yosV	Gly94fs
	2157847	Deletion	A	-	66.6667	yosV	Phe91fs
	2157850	SNV	A	T	56.3265	yosV	Asp90Glu
	2157885	SNV	T	C	57.8014	yosV	Thr79Ala
	2157892	SNV	C	T	58.9091	yosV
	2157912	SNV	T	C	69.9346	yosV	Ile70Val
	2157937	SNV	A	G	73.0909	yosV
	2158051	SNV	C	T	69.1525	yosV
	2158086	SNV	C	T	76.1062	yosV	Val12Ile
	2158095	SNV	T	A	67.6692	yosV	Ile9Leu
	2158165	SNV	T	C	58.3333	yojW
	2158200	SNV	C	T	50.2128	yojW	Glu30Lys
	2158219	SNV	T	C	65.6958	yojW
	2158229	SNV	T	G	69.6049	yojW	Glu20Ala
	2158258	SNV	C	T	51.8382	yojW
	2158282	SNV	A	C	51.6129	yojW
	2158291	SNV	G	A	53.6585
	2158300	SNV	C	T	65.0655
	2158310	SNV	T	G	64.0693
	2158322	SNV	C	T	52.809
	2163253	SNV	T	A	56.231	nrdEB	Met704Leu
	2163320	SNV	T	A	59.0116	nrdEB
	2163341	SNV	A	G	57.0896	nrdEB
	2163554	SNV	A	G	67.5516	nrdEB
	2163591	SNV	G	C	59.4378	nrdEB	Thr591Arg
	2163650	SNV	G	A	61.5176	nrdEB
	2163737	SNV	T	A	59.4502	nrdEB	Gln542His
	2163827	SNV	G	T	70.7937	nrdEB
	2163926	SNV	T	C	67.3846	nrdEB
	2163962	SNV	A	G	63.7168	nrdEB
	2164088	SNV	G	T	64.2023	nrdEB
	2164101	SNV	C	T	69.2015	nrdEB	Gly421Asp
	2164136	SNV	C	A	62.1118	nrdEB
	2164147	SNV	C	T	65.4971	nrdEB	Asp406Asn
	2164220	SNV	G	A	60.1504	nrdEB
	2164307	SNV	A	T	69.9153	nrdEB
	2164325	SNV	A	G	61.3333	nrdEB
	2164337	SNV	C	T	53.9007	nrdEB
	2164412	SNV	G	A	57.5972	nrdEB
	2164415	SNV	T	C	51.6129	nrdEB
	2164417	SNV	G	T	55	nrdEB	Leu316Ile
	2164424	SNV	T	A	59.2705	nrdEB
	2164433	SNV	C	T	60.1648	nrdEB
	2164439	SNV	C	T	57.1429	nrdEB
	2164493	SNV	C	A	53.4247	nrdEB	Leu290Phe
	2164495	SNV	A	G	50.1845	nrdEB
	2164508	SNV	G	A	57.8231	nrdEB
	2164523	SNV	G	A	67.0886	nrdEB
	2164532	SNV	C	T	64.7651	nrdEB
	2164534	SNV	G	A	65.4723	nrdEB
	2164580	SNV	C	T	70.1587	nrdEB
	2164586	SNV	G	A	74.0741	nrdEB
	2165054	SNV	A	G	64.9746	nrdEB
	2165165	SNV	T	C	67.5214	nrdEB
	2165210	SNV	C	T	69.9248	nrdEB
	2165216	SNV	G	A	70.4082	nrdEB
	2165222	SNV	G	A	71.1944	nrdEB
	2165264	SNV	A	G	58.9226	nrdEB
	2165270	SNV	T	C	58.4795	nrdEB
	2165396	SNV	G	A	57.4144	nrdEB
	2165414	SNV	G	A	50	nrdEB
	2165420	SNV	T	C	58.8235	nrdEB
	2165450	SNV	G	A	61.7647	nrdEB
	2165495	SNV	T	A	75.8621	nrdEB
	2165501	SNV	A	G	70.0704	nrdEB
	2165539	MNV	CA	GG	55.3097	nrdEB	Phe25_Glu26delinsPheGln
	2165564	SNV	G	A	72.6115	nrdEB
	2165573	SNV	T	C	69.2913	nrdEB
	2165594	SNV	A	C	81.7164	nrdIB	Asn7Lys
	2165637	SNV	T	C	67.2783	nrdIB
	2165645	MNV	GA	AG	62.9956	nrdIB
	2165649	SNV	T	A	62.7376	nrdIB	Gln106His
	2165673	SNV	C	T	53.0612	nrdIB
	2165769	SNV	T	C	52.5316	nrdIB
	2165772	SNV	A	T	55.3459	nrdIB
	2165856	SNV	T	C	70.2532	nrdIB
	2165863	SNV	T	G	71.7391	nrdIB	Asn35Thr
	2165900	SNV	C	T	64.5	nrdIB	Val23Ile
	2165904	SNV	A	T	66.0714	nrdIB	Phe21Leu
	2165943	SNV	T	G	61.7761	nrdIB
	2165946	SNV	T	A	62.1849	nrdIB
	2165984	SNV	A	G	58.7678	yosL
	2165987	SNV	C	T	52.2727	yosL
	2166042	SNV	G	A	54.5817	yosL	Ala95Val
	2166113	SNV	T	C	69.2308	yosL
	2166170	SNV	T	C	68.7316	yosL
	2166209	SNV	G	A	65.7895	yosL
	2166249	MNV	GT	TC	62.1212	yosL	Thr26Asp
	2166256	SNV	C	T	61.8902	yosL	Val24Ile
	2166264	SNV	T	C	62.8664	yosL	Asn21Ser
	2166291	SNV	G	T	57.0946	yosL	Pro12Gln
	2166296	SNV	A	G	60.2787	yosL
	2170408	SNV	T	C	54.8023	yorY
	2170411	SNV	T	C	58.3815	yorY
	2170432	SNV	C	T	57.0833	yorY
	2170481	SNV	A	G	50.8333	yorY	Ile4Thr
	2170487	SNV	T	C	56.25	yorY	Lys2Arg
	2170522	SNV	T	G	67.0213	yorX
	2170549	SNV	T	C	58.9744	yorX
	2170552	SNV	G	A	54.6053	yorX
	2170597	SNV	G	A	59.8662	yorX
	2170617	SNV	C	T	74.6439	yorX	Gly39Arg
	2170626	MNV	AA	GT	74.1379	yorX	Val35_Tyr36delinsValHis
	2170702	SNV	G	A	67.3913	yorX
	2170817	SNV	T	G	67.5781	yorW	Asn107Thr
	2170820	SNV	T	A	66.4384	yorW	Asn106Ile
	2170860	SNV	A	T	62.2222	yorW	Tyr93Asn
	2170966	SNV	A	C	60.3376	yorW
	2170972	SNV	C	T	58.2192	yorW
	2170982	SNV	T	A	68.2741	yorW	Glu52Val
	2171035	SNV	A	G	72.4537	yorW
	2171157	SNV	C	A	52.381	yorV
	2171160	SNV	C	T	60.3376	yorV
	2171275	SNV	T	C	66.4789	yorV	Lys28Arg
	2171329	SNV	T	C	66.1597	yorV	Lys10Arg
	2171336	MNV	GG	AA	69.4118	yorV
	2173244	SNV	A	G	76.2411	yorS
	2173258	MNV	TT	CA	86.3208	yorS	Leu64_Asn65delinsLeuAsp
	2173276	SNV	C	T	88.9313	yorS	Asp59Asn
	2173334	SNV	A	G	63.0137	yorS
	2173337	SNV	T	C	64.2857	yorS
	2173372	SNV	A	G	71.7514	yorS	Tyr27His
	2173384	SNV	A	T	78.1116	yorS	Tyr23Asn
	2173433	SNV	C	T	65.2968	yorS
	2173561	SNV	G	A	74.5152	yorR
	2173594	SNV	C	T	72.314	yorR
	2173612	SNV	A	C	58.2524	yorR
	2173626	SNV	T	G	69.6203	yorR
	2173629	SNV	T	C	73.9927	yorR	Lys110Glu
	2173651	SNV	G	A	72.8522	yorR
	2173677	SNV	C	T	58.2192	yorR	Ala94Thr
	2173709	SNV	C	T	72.8291	yorR	Arg83Gln
	2173726	SNV	G	A	67.0762	yorR
	2173774	SNV	G	A	78.9203	yorR
	2173795	SNV	A	G	73.5849	yorR
	2173803	SNV	G	A	72.4638	yorR
	2173807	SNV	A	G	74.269	yorR
	2173816	SNV	T	C	62.766	yorR
	2173819	SNV	A	G	54.5455	yorR
	2173825	SNV	C	T	58.9041	yorR
	2173834	SNV	T	C	71.7557	yorR
	2173841	SNV	T	G	72.1212	yorR	Lys39Thr
	2173891	SNV	A	G	73.1405	yorR
	2173953	SNV	T	C	52.6316	yorR	Thr2Ala
	2173971	SNV	C	T	66.4706	yorQ
	2173976	SNV	C	T	57.4586	yorQ	Val46Ile
	2174027	SNV	T	C	57.7381	yorQ	Ile29Val
	2174040	SNV	A	G	66.6667	yorQ
	2174104	SNV	T	C	71.7277	yorQ	Lys3Arg
	2174115	SNV	C	T	70.9333	yorP	Ala69Thr
	2174158	SNV	A	G	72.5686	yorP
	2174209	SNV	T	C	77.8125	yorP
	2174218	SNV	G	A	73.5409	yorP
	2174236	SNV	C	T	65.1042	yorP
	2174239	SNV	C	A	61.5385	yorP
	2174248	SNV	T	A	82.1622	yorP
	2174251	SNV	G	A	76.6304	yorP
	2174254	SNV	T	G	80.6283	yorP
	2174283	SNV	C	T	77.381	yorP	Val13Ile
	2174329	SNV	A	C	55.7471
	2175630	SNV	C	T	56.8182	yorL	Ser1295Asn
	2175665	SNV	T	A	71.0526	yorL
	2175746	SNV	T	C	77.4691	yorL
	2175772	SNV	T	C	68.5106	yorL	Ile1248Val
	2175797	SNV	T	G	77.7778	yorL
	2175855	SNV	A	G	75.9459	yorL	Val1220Ala
	2175866	SNV	A	T	75.43	yorL
	2175886	SNV	C	T	75.076	yorL	Ala1210Thr
	2176313	SNV	G	A	80.4651	yorL
	2176421	SNV	A	T	75.3754	yorL
	2176735	SNV	C	T	70.8661	yorL	Asp927Asn
	2177270	MNV	TG	CT	60.6557	yorL	Thr748Lys
	2177299	SNV	T	C	68.0352	yorL	Asn739Asp
	2177312	SNV	A	T	67.5105	yorL
	2177354	SNV	C	T	75.6303	yorL
	2177393	SNV	C	G	67.6113	yorL	Lys707Asn
	2177447	SNV	T	C	81.677	yorL
	2177459	SNV	T	C	79.0997	yorL
	2177498	SNV	A	G	77.0718	yorL
	2177534	SNV	T	G	76.3578	yorL
	2177543	SNV	C	T	73.1928	yorL
	2177567	SNV	A	T	71.7391	yorL	Asn649Lys
	2177797	SNV	A	G	80	yorL
	2177834	SNV	C	T	82.6816	yorL
	2177852	SNV	T	C	78.3673	yorL
	2177891	MNV	CT	TG	77.4359	yorL	Lys541Thr
	2177894	SNV	C	T	76.9231	yorL
	2177978	SNV	T	C	78.806	yorL
	2178038	SNV	C	T	74.8538	yorL
	2178059	SNV	T	A	70.3196	yorL
	2178116	SNV	T	A	70.7143	yorL
	2178185	SNV	A	G	73.4177	yorL
	2178188	SNV	G	A	71.5686	yorL
	2178194	SNV	T	A	74.1036	yorL
	2178248	SNV	A	G	78.8927	yorL
	2178313	SNV	A	G	69.1558	yorL	Ser401Pro
	2178323	MNV	AT	GC	64.3411	yorL	Asn397Ser
	2178359	SNV	T	C	75.9259	yorL
	2178374	SNV	G	A	73.4824	yorL
	2178416	SNV	T	C	69.0647	yorL
	2178477	SNV	G	A	79.1837	yorL	Ala346Val
	2178665	SNV	G	A	66.8033	yorL
	2178677	SNV	G	A	70.3297	yorL
	2178782	SNV	T	G	71.9512	yorL
	2178821	SNV	C	T	72.9885	yorL
	2179070	SNV	G	T	80.7818	yorL
	2179093	SNV	C	T	80.2013	yorL	Glu141Lys
	2179202	SNV	C	A	75.0853	yorL	Met104Ile
	2179295	SNV	G	A	69.8052	yorL
	2179405	SNV	A	G	60.1626	yorL
	2179424	SNV	T	C	75.7202	yorL
	2179463	SNV	G	A	56.2842	yorL
	2179466	SNV	T	A	53.6313	yorL
	2179469	SNV	A	T	60.2484	yorL
	2179472	SNV	C	T	71.2121	yorL
	2179484	MNV	CC	TT	60.1351	yorL	Arg10Lys
	2179490	SNV	T	A	67.6471	yorL
	2179508	SNV	T	A	76.2712	yorL
	2179625	SNV	G	A	70.6625	yorK
	2179646	SNV	C	T	75.2443	yorK
	2179679	SNV	A	G	79.8122	yorK
	2179834	SNV	C	T	61.811	yorK	Asp475Asn
	2179994	SNV	C	A	70.354	yorK
	2180075	SNV	A	G	72.6496	yorK
	2180102	SNV	G	A	82.8794	yorK
	2180207	SNV	T	C	68.9362	yorK
	2180216	SNV	G	A	69.2308	yorK
	2180247	SNV	C	T	71.2727	yorK	Ser337Asn
	2180255	SNV	T	C	68.2927	yorK
	2180299	SNV	G	T	66.087	yorK
	2180370	SNV	C	T	55.6522	yorK	Ser296Asn
	2180387	SNV	G	A	65.7658	yorK
	2180393	SNV	A	T	62.037	yorK
	2180434	SNV	C	T	67.2566	yorK	Asp275Asn
	2180508	SNV	C	T	64.2857	yorK	Ser250Asn
	2180567	SNV	T	C	57.9235	yorK
	2180570	SNV	T	A	63.1285	yorK
	2180648	SNV	A	T	71.1921	yorK
	2180690	SNV	C	T	69.9482	yorK
	2180701	SNV	T	C	75.9542	yorK	Ile186Val
	2180969	SNV	G	A	74.772	yorK
	2181087	SNV	C	T	60.9524	yorK	Arg57Lys
	2181089	SNV	G	A	54.2056	yorK
	2182168	SNV	G	A	77.1218	yorJ
	2182186	SNV	C	T	73.8162	yorJ
	2182315	SNV	G	A	78.2609	yorJ
	2182324	SNV	A	G	74.744	yorJ
	2182357	SNV	T	C	67.7215	yorJ
	2182446	SNV	G	A	72.5146	yorI
	2182480	SNV	T	A	72.2689	yorI
	2182507	SNV	G	A	61.9403	yorI
	2182510	SNV	G	A	60.9467	yorI
	2182597	SNV	A	G	66.6667	yorI
	2182669	SNV	G	A	68.7075	yorI
	2182744	SNV	T	C	78.5211	yorI
	2182746	SNV	G	A	77.821	yorI
	2182792	SNV	T	C	76.5343	yorI
	2182804	SNV	T	C	73.3083	yorI
	2182843	SNV	A	C	67.052	yorI
	2182846	SNV	G	A	66.875	yorI
	2185717	SNV	A	G	73.1959	yorF
	2185838	SNV	G	C	65.6805	yorF	Thr194Ser
	2185863	SNV	C	T	67.9803	yorF	Val186Ile
	2185927	SNV	A	G	71.9149	yorF
	2185987	SNV	G	A	76.2667	yorF
	2186062	SNV	G	T	73.3333	yorF	Asn119Lys
	2186093	SNV	A	T	71.831	yorF	Ile109Asn
	2186098	SNV	G	A	65.7005	yorF
	2186172	SNV	T	C	68.5841	yorF	Lys83Glu
	2186176	SNV	G	A	61.2022	yorF
	2186179	SNV	T	G	62.9834	yorF
	2186260	SNV	G	T	61.3043	yorF
	2186266	SNV	A	C	66.129	yorF
	2186284	SNV	A	T	75.7962	yorF
	2186287	SNV	T	C	82.9268	yorF
	2186293	SNV	C	T	75.1656	yorF
	2186316	SNV	G	A	72.2222	yorF
	2186379	SNV	C	T	68.5	yorF	Val14Ile
	2186392	SNV	A	G	63.6943	yorF
	2186415	SNV	T	C	60.4651	yorF	Thr2Ala
	2186952	Insertion	-	T	75
	2186961	Insertion	-	C	53.8462
	2187394	SNV	C	T	54.1667	yorC
	2187396	SNV	A	G	53.5912	yorC
	2187420	SNV	A	T	60.3053	yorC	Ser113Thr
	2187424	SNV	G	T	51.1811	yorC
	2187427	SNV	A	G	55.2846	yorC
	2187433	SNV	C	T	67.2	yorC
	2187436	SNV	C	T	66.3934	yorC
	2187448	SNV	C	G	52.9101	yorC
	2187493	SNV	C	T	54.5064	yorC
	2187502	SNV	T	A	69.5	yorC
	2187514	SNV	T	A	73.2759	yorC
	2187517	SNV	C	T	65.7895	yorC
	2187589	SNV	G	A	52.6316	yorC
	2187592	SNV	A	G	59.5745	yorC
	2187595	SNV	A	G	57.2414	yorC
	2187631	SNV	C	T	60.7407	yorC
	2187637	SNV	C	T	61.6766	yorC
	2187887	SNV	A	G	77.5424	yorB	Tyr77His
	2187906	SNV	A	T	74.7706	yorB
	2187966	Insertion	-	C	51.25	yorB	Arg51fs
	2191385	SNV	T	C	70.8333	yoqX
	2191389	SNV	A	T	69.0647	yoqX	Phe56Tyr
	2191466	SNV	C	T	79.2308	yoqX
	2191474	SNV	G	T	73.7288	yoqX	Gln28Lys
	2191511	SNV	A	G	73.9583	yoqX
	2191579	SNV	G	A	72.2222
	2191889	MNV	TC	CA	65.7895	yoqW
	2191895	SNV	G	A	76.25	yoqW
	2191904	SNV	A	C	71.4286	yoqW
	2192060	SNV	A	G	54.023	yoqW
	2192066	SNV	T	A	60.1227	yoqW
	2192078	SNV	T	C	65.9341	yoqW
	2192147	SNV	C	T	74.6032	yoqW
	2192162	SNV	C	T	77.4929	yoqW
	2192210	SNV	A	C	77.8291	yoqW
	2192240	SNV	G	A	67.4157	yoqW
	2192243	SNV	T	A	65.7895	yoqW
	2192249	SNV	T	C	80.4878	yoqW
	2192258	SNV	T	C	80	yoqW
	2192261	SNV	A	G	83.5052	yoqW
	2192270	SNV	C	T	80.8219	yoqW
	2192285	SNV	C	G	70.5314	yoqW
	2192525	SNV	T	C	79.1667	ligB
	2192531	SNV	C	T	73.8994	ligB
	2192541	SNV	A	T	69.5652	ligB	Met58Leu
	2192562	SNV	G	A	75.5814	ligB	Gly65Arg
	2192570	SNV	G	A	76.8987	ligB
	2192585	SNV	T	A	75.6014	ligB
	2192597	SNV	C	T	70.9434	ligB
	2192603	SNV	T	C	74.6835	ligB
	2192639	SNV	T	C	54.2636	ligB
	2192657	SNV	T	C	68.0934	ligB
	2192662	MNV	AT	GG	73.1278	ligB	Asn98Arg
	2192690	SNV	C	T	74.8792	ligB
	2192695	SNV	A	G	77.3585	ligB	Lys109Arg
	2192705	SNV	A	T	67.1569	ligB	Gln112His
	2192711	SNV	T	A	73.4234	ligB
	2192747	SNV	G	A	76.2557	ligB
	2192750	SNV	T	C	73.617	ligB
	2192759	SNV	A	G	67.9245	ligB
	2192762	MNV	GG	AA	67.907	ligB	Leu131_Asp132delinsLeuAsn
	2192783	SNV	T	A	64.3678	ligB
	2192786	SNV	A	C	64.7059	ligB
	2192789	SNV	G	A	60	ligB
	2192794	SNV	C	T	56.0811	ligB	Thr142Ile
	2192819	SNV	C	T	50	ligB
	2192870	SNV	C	T	78.836	ligB
	2192918	SNV	T	C	72.093	ligB
	2192933	SNV	T	C	59.8425	ligB
	2192936	SNV	G	A	55.2632	ligB
	2192942	SNV	C	T	55.4839	ligB
	2192945	SNV	A	T	54.6099	ligB
	2192948	SNV	T	C	55.2147	ligB
	2193000	SNV	T	G	76.6129	ligB	Ser211Ala
	2193020	SNV	T	C	62.5	ligB
	2193026	SNV	A	C	61.6667	ligB
	2193065	MNV	TA	AC	53.4247	ligB	Val232_Lys233delinsValGln
	2193080	SNV	T	A	62.6126	ligB	Asp237Glu
	2193095	SNV	C	T	60.8333	ligB
	2193098	SNV	A	G	59.3886	ligB
	2193104	SNV	C	A	60.3524	ligB
	2193113	SNV	C	G	58.0087	ligB	Asn248Lys
	2193155	SNV	A	T	56.4706	ligB
	2193164	SNV	T	C	63.0682	ligB
	2193199	SNV	C	T	68.4211
	2193201	SNV	T	C	64.1667
	2193210	SNV	C	A	50.4274
	2193253	SNV	T	A	56.9767	yoqU	Asn137Tyr
	2193266	SNV	T	A	77.957	yoqU	Glu132Asp
	2193294	SNV	G	C	73.7374	yoqU	Thr123Ser
	2193338	SNV	A	G	70.5329	yoqU
	2193358	SNV	C	T	70.418	yoqU	Ala102Thr
	2193383	SNV	C	T	71.8978	yoqU
	2193404	SNV	G	A	78.2609	yoqU
	2193443	SNV	G	T	66.8449	yoqU
	2193470	SNV	C	A	61.0526	yoqU
	2193476	SNV	T	C	60.4167	yoqU
	2193488	SNV	C	T	52.9412	yoqU
	2193509	SNV	G	A	57.5	yoqU
	2193527	SNV	C	T	71.4286	yoqU
	2193533	SNV	T	C	69.1489	yoqU
	2194802	SNV	C	T	71.1538	yoqP
	2194805	SNV	C	T	74.8918	yoqP
	2194823	SNV	G	T	80.8765	yoqP
	2194879	SNV	C	G	75.7785	yoqP	Val61Leu
	2195397	SNV	G	C	78.3871	yoqO
	2195771	SNV	C	T	80.7512	yoqN
	2195780	SNV	C	T	80.2956	yoqN
	2195785	SNV	T	C	76.8041
	2196406	SNV	A	G	59	yoqL	Trp226Arg
	2196425	MNV	CT	TG	66.0944	yoqL	Glu219Ala
	2196446	SNV	C	T	54.5024	yoqL
	2196452	SNV	G	A	55.1724	yoqL
	2196460	MNV	GT	AC	51.7588	yoqL
	2196476	SNV	A	G	57.2368	yoqL
	2196613	SNV	T	C	68.5358	yoqL	Ser157Gly
	2196647	SNV	A	G	70.4348	yoqL
	2196671	SNV	G	A	65.6566	yoqL
	2196673	SNV	A	C	68.8623	yoqL	Ser137Ala
	2196689	SNV	A	G	72.9412	yoqL
	2196794	SNV	G	A	65.0943	yoqL
	2196833	SNV	T	C	58.1395	yoqL
	2196847	SNV	C	T	64.1975	yoqL	Glu79Lys
	2196866	SNV	A	G	64.9351	yoqL
	2196938	SNV	A	G	66.6667	yoqL
	2196950	SNV	G	A	61.1111	yoqL
	2196993	SNV	T	C	69.0647	yoqL	Asn30Ser
	2197031	SNV	A	G	72.5581	yoqL
	2197051	SNV	C	T	68.8442	yoqL	Gly11Arg
	2197067	SNV	C	T	51.6854	yoqL
	2197092	SNV	C	G	56.3636
	2197116	SNV	T	A	71.179
	2197133	SNV	C	A	72.5191	yoqK
	2197196	SNV	C	T	75.3731	yoqK
	2197234	SNV	T	C	71.7687	yoqK	Lys31Glu
	2197487	MNV	CC	TT	71.1268	yoqJ	Glu124_Ala125delinsGluThr
	2197533	SNV	T	C	75.1152	yoqJ
	2197554	SNV	C	A	75.5352	yoqJ	Glu102Asp
	2197561	SNV	C	T	77.0349	yoqJ	Ser100Asn
	2197595	SNV	T	C	73.4536	yoqJ	Ile89Val
	2197608	SNV	T	C	73.6196	yoqJ
	2197613	SNV	T	C	71.2838	yoqJ	Asn83Asp
	2197668	SNV	T	C	68.5897	yoqJ
	2197680	SNV	G	T	75.3304	yoqJ
	2197725	SNV	C	T	68.7225	yoqJ
	2197824	SNV	C	T	54.4186	yoqJ
	2197839	SNV	A	G	56.5	yoqJ
	2198874	SNV	G	A	60.5042	yoqG
	2198881	SNV	A	T	65.5844	yoqG
	2198887	SNV	G	A	72.6744	yoqG
	2198890	SNV	T	C	68.1818	yoqG
	2198895	SNV	A	G	75.4902	yoqG
	2198905	SNV	G	A	74.7126	yoqG
	2198917	SNV	G	A	64.7059	yoqG
	2198920	SNV	A	G	62.8866	yoqG
	2198923	SNV	T	G	60	yoqG
	2199007	SNV	C	T	69.9153	yoqG
	2199034	SNV	A	G	75.7009	yoqG
	2199039	SNV	T	C	76.4977	yoqG	Lys23Glu
	2199055	SNV	T	C	90.1408	yoqG
	2199107	SNV	T	A	71.9048
	2199114	SNV	C	A	57.3099
	2201408	SNV	A	G	60.8696	yoqA	Leu23Pro
	2211911	SNV	G	A	71.6783	yopG
	2211975	SNV	T	C	70.1389	yopG	Asn14Ser
	2211992	SNV	C	T	70.5128	yopG
	2212001	SNV	C	T	73.7892	yopG
	2212044	SNV	A	T	73.7089	yopF
	2212056	SNV	C	T	76.5766	yopF
	2212083	SNV	A	G	61.1872	yopF
	2212101	SNV	G	A	74.3316	yopF
	2212122	SNV	T	C	77.2727	yopF	Ile40Met
	2212134	MNV	TT	AC	63.5135	yopF	Glu36Gly
	2212137	SNV	A	G	75.7895	yopF
	2212164	SNV	A	G	59.2593	yopF
	2212176	SNV	T	C	60.2273	yopF
	2212228	SNV	T	G	62.5	yopF	Asp5Ala
	2212301	SNV	A	G	66.6667	yopE
	2212443	SNV	A	G	74.7748	yopE
	2212467	SNV	A	G	74.1445	yopE
	2212527	SNV	G	C	78.7709
	2212557	SNV	A	G	70.8333
	2212593	SNV	A	G	58.8957	yoyH
	2212599	SNV	C	T	56.338	yoyH
	2212611	SNV	A	T	60.0985	yoyH
	2212632	SNV	T	A	65.7143	yoyH
	2212707	SNV	A	G	58.125	yoyH
	2212728	SNV	C	T	58.8889	yoyH
	2215059	SNV	T	C	65.5738	yopB
	2215065	SNV	A	C	70.7865	yopB	Asp45Glu
	2215110	SNV	A	G	67.3171	yopB
	2215113	SNV	T	C	63.7931	yopB
	2215137	SNV	A	G	70.566	yopB
	2215149	SNV	G	T	72.6891	yopB
	2215178	SNV	A	G	64.7436	yopB	Ser8Pro
	2219322	SNV	C	G	60.7955	yonU	Asp50His
	2219326	SNV	T	C	64.6067	yonU
	2219329	SNV	T	A	69.4301	yonU
	2219422	SNV	C	T	60.5381	yonU
	2219441	SNV	T	C	62.9268	yonU	Gln10Arg
	2219461	SNV	T	A	78.2979	yonU	Lys3Asn
	2219469	SNV	A	C	81.338	yonU	Leu1Val
	2219548	SNV	C	A	68.6782	yoyJ	Cys73Phe
	2219562	SNV	T	C	71.5655	yoyJ
	2219589	SNV	A	T	73.7752	yoyJ
	2219610	SNV	C	T	67.2269	yoyJ
	2219617	SNV	C	G	72.7273	yoyJ	Gly50Ala
	2219640	SNV	G	A	60.7143	yoyJ
	2219693	SNV	A	G	67.5926	yoyJ
	2219713	SNV	G	A	76.3533	yoyJ	Ala18Val
	2219745	Deletion	G	-	77.9817	yoyJ	Ser7fs
	2219770	SNV	C	T	81.7204
	2219789	SNV	G	T	76.8116	yonT
	2219863	Deletion	TT	-	76.1062	yonT	Lys33fs
	2219876	SNV	C	T	72.4771	yonT	Val29Ile
	2219939	SNV	C	T	67.1429	yonT	Val8Ile
	2219948	SNV	T	C	72.8814	yonT	Met5Val
	2221717	SNV	T	G	72.6027
	2221724	SNV	T	C	92.1569
	2222097	SNV	T	C	57.7586
	2222591	SNV	C	T	50	yonO
	2222603	SNV	A	G	59.434	yonO
	2222627	SNV	C	T	69.5431	yonO
	2222707	SNV	G	A	68.8623	yonO	Arg45Lys
	2222803	SNV	A	T	75.4717	yonO	Asn77Ile
	2222831	SNV	T	C	76.5517	yonO
	2222883	SNV	C	T	83.105	yonO
	2223027	SNV	A	C	69.0583	yonO
	2223032	SNV	A	C	64.6226	yonO
	2223038	SNV	A	G	60.5263	yonO
	2223183	SNV	T	C	79.2517	yonO	Ser204Pro
	2223656	SNV	G	T	75.9398	yonO
	2223830	SNV	T	C	57.9235	yonO
	2223833	SNV	C	T	69.2308	yonO
	2223890	SNV	A	G	81.2261	yonO
	2223912	SNV	C	A	79.6296	yonO
	2223935	SNV	C	T	78.5479	yonO
	2223957	SNV	T	C	73.913	yonO
	2224007	SNV	C	T	52.9412	yonO
	2224032	SNV	T	C	59.6244	yonO	Tyr487His
	2224063	SNV	T	A	63.9269	yonO	Phe497Tyr
	2224070	SNV	G	A	52.5253	yonO
	2224109	SNV	A	T	73.8318	yonO	Glu512Asp
	2224235	SNV	G	A	65.4378	yonO
	2224246	SNV	C	A	71.8543	yonO	Ala558Glu
	2224248	SNV	G	A	72.028	yonO	Asp559Asn
	2224494	SNV	G	A	68.75	yonO	Glu641Lys
	2224498	SNV	A	G	69.4301	yonO	Lys642Arg
	2224535	SNV	C	T	56.391	yonO
	2224610	SNV	C	A	60.221	yonO
	2224616	SNV	C	T	53.7879	yonO
	2224667	SNV	C	T	61.0169	yonO
	2224779	SNV	C	G	64.6552	yonO	Gln736Glu
	2224784	SNV	A	G	74.4361	yonO
	2224787	SNV	T	A	77.037	yonO
	2224790	SNV	T	C	72.8571	yonO
	2224813	SNV	A	G	65.5172	yonO	Lys747Arg
	2224815	SNV	C	T	64.6067	yonO
	2224818	SNV	T	A	62.0482	yonO	Leu749Met
	2224891	SNV	A	T	62.3529	yonO	Tyr773Phe
	2224901	MNV	AC	TT	63.0631	yonO
	2225123	SNV	T	G	51.4286
	2225225	SNV	C	A	61.8557
	2225525	SNV	C	G	64.1667	yonN
	2225528	SNV	G	A	63.2812	yonN
	2225534	SNV	A	C	73.5632	yonN
	2225552	SNV	G	A	60.1351	yonN
	2225555	SNV	T	A	63.3588	yonN
	2225861	SNV	A	C	77.3973
	2225870	SNV	C	T	52.9412
	2225872	SNV	A	G	55.4054
	2225879	SNV	T	C	65.2174
	2225898	SNV	C	T	64.9635
	2225900	SNV	A	T	70.4545
	2225906	SNV	A	G	67.0659
	2225919	SNV	C	T	61.6279
	2225941	SNV	T	C	66.8246
	2225943	SNV	C	A	66.6667
	2225974	SNV	G	A	66.4596
	2225982	SNV	T	A	68.4564
	2226022	SNV	G	T	64.6707
	2226024	SNV	T	A	61.1465
	2226045	SNV	C	A	76.1905
	2226055	SNV	A	G	78.4314
	2226062	SNV	G	A	76.2821
	2226095	SNV	T	A	80.1347
	2226107	SNV	T	C	81.8653
	2226109	SNV	T	G	81
	2226133	SNV	C	G	66.4286
	2226141	SNV	C	T	50
	2226205	SNV	T	G	70.2128
	2226234	SNV	A	C	50.9804
	2226305	Deletion	A	-	50
	2226355	SNV	G	C	67.3469
	2226396	Insertion	-	A	52.8
	2226396	SNV	C	T	52.5862
	2226476	SNV	A	G	70.936
	2226503	SNV	A	C	79.4118
	2226560	SNV	C	T	82.7778
	2226937	SNV	A	G	58.6538
	2226977	SNV	A	T	73.7327
	2227017	SNV	A	C	76.6667
	2227061	SNV	A	G	69.8795
	2227118	SNV	T	C	67.7419
	2227121	SNV	A	C	63.3333
	2227341	SNV	T	C	73.7327	yonK
	2227389	SNV	C	T	77.7328	yonK
	2227398	SNV	T	C	75.8772	yonK
	2227431	SNV	A	G	77.7778	yonK
	2227434	SNV	T	C	76.6667	yonK
	2227478	SNV	G	A	73.1343	yonK	Gly61Asp
	2227491	SNV	A	C	65.7459
	2227493	SNV	A	G	66.2857
	2227624	SNV	C	A	70.8029	yonJ
	2227630	SNV	G	A	67.5676	yonJ
	2227636	SNV	T	C	67.0782	yonJ
	2227639	SNV	T	A	66.8103	yonJ
	2227819	SNV	C	T	63.354	yonJ
	2227825	SNV	C	T	62.8049	yonJ
	2227834	SNV	C	T	63.9024	yonJ
	2227846	SNV	G	T	50.3106	yonJ
	2227923	SNV	A	G	70.9251	yonJ	Asn140Ser
	2228107	SNV	C	T	71.7489	yonJ
	2228209	MNV	TT	AC	76.0163	yonJ
	2228332	SNV	A	C	73.0539	yonJ
	2246568	SNV	G	A	61.194
	2249186	SNV	G	A	71.9665	cwlP
	2249204	SNV	C	T	62.0482	cwlP
	2249240	SNV	C	T	67.3352	cwlP
	2249276	SNV	A	G	67.2185	cwlP
	2249279	SNV	C	T	70.1389	cwlP
	2249321	SNV	T	A	64.4	cwlP
	2249325	SNV	A	G	66	cwlP	Ile58Val
	2249330	MNV	CA	TG	54.7619	cwlP	Asp59_Thr60delinsAspAla
	2249371	SNV	A	G	69.1517	cwlP	Lys73Arg
	2249408	SNV	A	G	57.1429	cwlP
	2249477	SNV	C	T	57.4766	cwlP
	2249525	SNV	A	T	69.697	cwlP
	2249591	SNV	G	A	57.6159	cwlP
	2249615	SNV	C	T	56.3758	cwlP
	2249624	SNV	G	A	64.3275	cwlP
	2249672	SNV	C	T	57.6803	cwlP
	2249870	SNV	G	A	66.09	cwlP
	2249888	SNV	T	C	76.7372	cwlP
	2249995	SNV	T	C	54.5455	cwlP	Val281Ala
	2250008	SNV	G	A	56.8345	cwlP
	2250030	SNV	G	C	52.9851	cwlP	Val293Leu
	2250389	SNV	T	C	55.6818	cwlP
	2250395	SNV	A	T	55.102	cwlP	Arg414Ser
	2250416	SNV	G	A	55.6962	cwlP
	2250419	SNV	C	G	50.5747	cwlP
	2250455	SNV	T	C	52.7027	cwlP
	2250461	SNV	T	A	55.615	cwlP
	2250473	SNV	C	T	61.6114	cwlP
	2251387	SNV	T	C	63.1902	cwlP	Val745Ala
	2253218	SNV	T	A	73.0458	cwlP
	2253248	SNV	C	T	71.875	cwlP
	2253329	SNV	C	T	74.4868	cwlP
	2253377	SNV	T	C	70.9559	cwlP
	2253401	SNV	A	T	50.2439	cwlP
	2253404	SNV	A	C	50	cwlP
	2253419	SNV	T	C	61.9433	cwlP
	2253566	SNV	A	G	68.4211	cwlP
	2253641	SNV	A	G	88.3721	cwlP
	2253776	SNV	T	C	76.2887	cwlP
	2253785	SNV	G	C	77.0492	cwlP
	2253791	SNV	A	C	76.0234	cwlP
	2253863	SNV	A	G	69.5876	cwlP
	2253872	SNV	T	C	72.6829	cwlP
	2254058	SNV	A	T	61.0169	cwlP
	2254062	SNV	G	A	68.9542	cwlP	Ala1637Thr
	2254109	SNV	T	C	66.1479	cwlP
	2254202	SNV	T	A	68.1529	cwlP
	2254238	SNV	A	G	67.2131	cwlP
	2254253	SNV	T	C	68.8172	cwlP
	2254280	SNV	C	T	65.2381	cwlP
	2254292	Deletion	C	-	67.2199	cwlP	Ile1713fs
	2254295	Insertion	-	A	61.1354	cwlP	Ser1714fs
	2254373	SNV	A	G	65.4867	cwlP
	2254394	SNV	A	T	51.7647	cwlP
	2254445	SNV	A	C	75.4545	cwlP
	2254475	SNV	G	T	56.25	cwlP
	2254481	SNV	G	A	51.7647	cwlP
	2254529	SNV	T	A	63.981	cwlP
	2254565	SNV	A	C	76.1062	cwlP
	2254589	SNV	G	A	75.3731	cwlP
	2254595	SNV	G	A	67.8788	cwlP
	2254619	SNV	C	T	73.4266	cwlP
	2254640	SNV	A	G	68.9119	cwlP
	2254649	SNV	T	C	73.0769	cwlP
	2254670	SNV	A	G	70.0422	cwlP
	2254722	SNV	G	T	57.1429	cwlP	Val1857Phe
	2254724	SNV	C	T	59	cwlP
	2254730	SNV	C	T	54.7414	cwlP
	2254757	SNV	A	G	56.422	cwlP
	2254769	SNV	A	G	50.5208	cwlP
	2254781	SNV	G	A	53.4722	cwlP
	2254784	SNV	A	G	51.5528	cwlP
	2254799	SNV	A	G	62.6168	cwlP
	2254820	SNV	G	A	54.2484	cwlP
	2254829	SNV	T	C	52.8	cwlP
	2254832	SNV	G	A	50.7576	cwlP
	2254844	SNV	A	G	54.1401	cwlP
	2254846	SNV	A	G	53.5484	cwlP	Gln1898Arg
	2254958	SNV	G	A	69.4444	cwlP
	2254973	SNV	C	T	73.8182	cwlP
	2255033	SNV	T	G	73.0942	cwlP
	2255051	SNV	G	C	71.0383	cwlP
	2255066	SNV	T	A	61.8182	cwlP
	2258847	SNV	T	C	50.625	yomG
	2258858	SNV	G	A	65.5556	yomG	Arg676Lys
	2258868	SNV	C	T	73.4513	yomG
	2258886	SNV	G	A	62.9108	yomG
	2258890	SNV	G	A	56	yomG	Ala687Thr
	2258955	SNV	A	G	61.0577	yomG
	2258974	SNV	G	A	84.3373	yomG	Val715Ile
	2259006	SNV	G	A	72.2222	yomG
	2259024	SNV	A	T	70.625	yomG
	2259030	SNV	G	C	58.3333	yomG
	2259033	SNV	T	C	52.8302	yomG
	2259036	SNV	T	G	51.3514	yomG
	2259057	SNV	T	C	65.0794	yomG
	2259065	SNV	C	T	54.9451	yomG	Ser745Leu
	2259069	SNV	G	A	53.5912	yomG
	2259072	SNV	C	T	74.3421	yomG
	2259103	SNV	A	T	69.5431	yomG	Met758Leu
	2259106	SNV	C	T	69.5652	yomG
	2259118	SNV	G	C	52.2727	yomG	Ala763Pro
	2259660	SNV	G	A	64.3564	yomF
	2259672	SNV	A	T	59.7403	yomF
	2259675	SNV	A	G	68.6441	yomF
	2259681	SNV	C	A	57.6087	yomF	Asp69Glu
	2259687	SNV	C	T	61.4458	yomF
	2259714	SNV	A	T	84.1176	yomF
	2259731	SNV	C	T	72.093	yomF	Ala86Val
	2259753	SNV	A	T	54.902	yomF
	2259765	SNV	T	C	53.3981	yomF
	2259777	SNV	A	T	58.75	yomF
	2259780	SNV	T	C	61.8557	yomF
	2259924	SNV	A	G	73.301	yomF
	2260101	SNV	A	G	66.787	yomF
	2260164	SNV	C	G	62.0155	yomF
	2260179	SNV	A	G	66.9091	yomF
	2260538	SNV	C	T	73.9777	yomE	Ala69Val
	2260542	SNV	A	T	72.9537	yomE
	2260626	SNV	T	C	64.467	yomE
	2260656	SNV	T	A	70.5224	yomE
	2260701	SNV	A	C	57.5581	yomE
	2260719	SNV	T	G	71.3333	yomE
	2263983	SNV	A	G	76.5823	blyA
	2264087	SNV	C	T	59.7087	blyA	Ala200Val
	2264090	SNV	T	C	62.4365	blyA	Val201Ala
	2264145	SNV	T	A	65.0888	blyA
	2264193	SNV	T	C	74.0351	blyA
	2264260	SNV	A	G	74.1742	blyA	Thr258Ala
	2264358	SNV	T	C	67.2241	blyA
	2264376	SNV	C	A	65.9164	blyA
	2264395	SNV	G	A	61.6667	blyA	Val303Ile
	2264397	SNV	C	T	63.5359	blyA
	2264403	SNV	A	T	60	blyA
	2264412	SNV	T	A	68.2927	blyA
	2264418	SNV	C	T	62.406	blyA
	2264430	SNV	G	A	67.7215	blyA
	2264448	SNV	T	A	66.1836	blyA
	2264466	SNV	T	C	64.4737	blyA
	2264477	SNV	G	A	69.5364	blyA	Ser330Asn
	2264520	SNV	C	A	71.6895	blyA
	2264523	SNV	T	A	64.8936	blyA	Asn345Lys
	2264526	SNV	C	T	76.2626	blyA
	2264559	SNV	A	G	53.7415	blyA
	2270458	SNV	T	A	61.5894	uvrX
	2270479	SNV	C	A	69.1919	uvrX
	2270491	SNV	A	C	68.8312	uvrX
	2270494	SNV	G	T	73.0769	uvrX
	2270527	SNV	A	C	77.6699	uvrX
	2270530	SNV	G	A	75.8842	uvrX
	2270571	SNV	G	A	71.6088	uvrX
	2270575	SNV	C	T	71.6332	uvrX
	2270599	SNV	C	T	64.5349	uvrX
	2270608	SNV	G	A	53.7815	uvrX
	2270737	SNV	C	A	66.875	uvrX	Glu307Asp
	2270752	SNV	C	T	59.7561	uvrX
	2270758	SNV	T	A	64.5161	uvrX
	2270824	SNV	C	T	50	uvrX
	2270829	SNV	G	A	58.1699	uvrX
	2270836	SNV	C	A	63.2353	uvrX
	2270851	SNV	A	T	69.3291	uvrX	Ser269Arg
	2270858	SNV	G	A	72.2397	uvrX	Thr267Ile
	2270860	SNV	G	A	72.6444	uvrX
	2271094	SNV	A	C	70.1493	uvrX
	2271098	SNV	C	T	73.3096	uvrX	Arg187His
	2271121	SNV	T	C	64.1711	uvrX
	2271154	SNV	C	T	59.2233	uvrX
	2271157	SNV	T	C	57.7982	uvrX
	2271265	SNV	T	C	63.2979	uvrX
	2271445	SNV	A	G	61.3208	uvrX
	2271448	SNV	T	C	63	uvrX
	2271496	SNV	T	C	55.6604	uvrX
	2271532	SNV	C	T	68.4825	uvrX
	2271550	SNV	G	A	65.0847	uvrX
	2271572	SNV	A	C	68.4211	uvrX	Met29Arg
	2271631	SNV	A	T	73.6986	uvrX
	2271722	SNV	G	A	73.5931	yolD
	2271729	SNV	T	C	65.1163	yolD	Lys85Arg
	2271731	SNV	T	G	64.8352	yolD	Gln84His
	2271746	SNV	T	A	70.4698	yolD
	2271790	SNV	G	T	53.2258	yolD	His65Asn
	2271844	SNV	T	G	63.4454	yolD	Ile47Leu
	2271866	SNV	A	G	66.39	yolD
	2271881	SNV	C	T	72.9358	yolD
	2271920	SNV	C	T	60.4167	yolD
	2271926	SNV	C	T	64.2857	yolD
	2271946	SNV	T	G	60.4878	yolD	Met13Leu
	2271974	SNV	T	C	67.033	yolD
	2271987	SNV	C	A	59.8765
	2271989	SNV	C	T	58.3333
	2272024	SNV	C	T	50
	2272422	SNV	A	T	57.8125	yolC	Leu89Phe
	2272435	SNV	A	G	68.254	yolC	Asn94Asp
	2272437	SNV	T	A	70.5426	yolC	Asn94Lys
	2272440	SNV	A	G	68.5484	yolC
	2272465	SNV	T	C	78.0303	yolC
	2272480	SNV	C	T	69.2308	yolC	Pro109Ser
	2272482	SNV	C	T	66.6667	yolC
	2272488	SNV	G	A	80.5556	yolC
	2272494	SNV	T	C	73.3333
	2273495	SNV	T	A	63.3166
	2273505	SNV	G	A	75.1037
	2273540	SNV	A	T	72.5322
	2273561	SNV	G	A	71.1462
	2273578	SNV	T	A	58.0838
	2273905	SNV	A	G	81.4961
	2273925	SNV	A	T	55.102
	2274565	SNV	C	T	58.498	yokK	Ser191Asn
	2276133	SNV	T	C	66.6667	yokI	Asp430Gly
	2276150	SNV	A	G	52.6316	yokI
	2276516	SNV	C	T	70.2564	yokI
	2276543	SNV	G	A	67.5676	yokI
	2276546	SNV	T	C	69.5455	yokI
	2276556	SNV	C	T	69.7917	yokI	Gly289Glu
	2276563	SNV	G	A	58.6207	yokI
	2276587	SNV	C	T	51.145	yokI	Val279Met
	2276621	SNV	G	A	59.0909	yokI
	2276624	SNV	C	A	57.1429	yokI
	2276798	SNV	C	G	67.7596	yokI
	2276808	SNV	C	T	53.7879	yokI	Ser205Asn
	2276825	SNV	G	A	50	yokI
	2276850	SNV	T	C	66.5072	yokI	Glu191Gly
	2277026	SNV	A	G	67.2	yokI
	2277029	SNV	A	G	65.2542	yokI
	2277284	SNV	T	G	61.244	yokI
	2277330	SNV	T	C	52.0548	yokI	Lys31Arg
	2277338	SNV	C	A	65.6	yokI
	2277340	SNV	C	T	60.9929	yokI	Val28Met
	2277347	SNV	C	T	65.896	yokI
	2277371	SNV	G	A	72.5979	yokI
	2277395	SNV	C	T	52.9801	yokI
	2277434	SNV	T	C	69.0141
	2277440	SNV	C	T	61.2121
	2277475	SNV	G	C	54.2169
	2279884	SNV	T	A	68.5315
	2279889	SNV	T	A	64.7059
	2279899	SNV	A	T	64.2105
	2279927	SNV	T	G	58.3851
	2279930	SNV	T	C	56.8047
	2279961	Insertion	-	A	53.0035
	2279988	MNV	AT	GA	56.7164	yokF	Val4_Leu5delinsValIle
	2280024	SNV	G	A	63.9175	yokF
	2280093	SNV	G	A	62.1277	yokF
	2280099	SNV	G	A	63.7631	yokF
	2280146	SNV	A	G	66.5468	yokF	Asp57Gly
	2280246	SNV	C	T	55.3073	yokF
	2280252	SNV	A	C	51.8182	yokF
	2280282	SNV	A	T	50	yokF
	2280318	SNV	G	A	72.093	yokF
	2280327	SNV	A	T	75.7895	yokF
	2280330	SNV	A	G	81.7647	yokF
	2280336	SNV	T	C	79.1469	yokF
	2280339	SNV	A	G	74.2081	yokF
	2280366	SNV	G	A	89.7059	yokF
	2280369	SNV	T	G	86.8421	yokF
	2280372	SNV	A	G	86.4286	yokF
	2280375	SNV	T	C	66.6667	yokF
	2280378	SNV	C	T	63.8191	yokF
	2280387	SNV	T	C	71.1806	yokF
	2280516	SNV	T	C	53.5948	yokF
	2280537	SNV	A	G	74.7788	yokF
	2280556	SNV	C	A	76.7123	yokF	Leu194Ile
	2280588	SNV	T	C	72.9927	yokF
	2280622	SNV	A	G	60.221	yokF	Thr216Ala
	2280625	SNV	A	G	63.9535	yokF	Thr217Ala
	2280641	SNV	C	A	63.5838	yokF	Ala222Glu
	2280660	SNV	A	T	63.5762	yokF
	2280663	SNV	A	T	59.0278	yokF
	2280665	SNV	C	A	62.5767	yokF	Thr230Lys
	2280675	SNV	A	T	70.2128	yokF
	2280723	SNV	T	A	84.6154	yokF
	2280731	SNV	A	C	67.2	yokF	Glu252Ala
	2280733	SNV	A	T	63.0435	yokF	Thr253Ser
	2280855	SNV	T	A	50.2564	yokF		SPß
	2480646	MNV	TA	AT	94.7368
	2480667	Deletion	T	-	100
	3771703	SNV	A	T	86.2069	rapB	Phe144Tyr
	3771705	SNV	A	G	88.2353	rapB
	3771708	SNV	A	G	78.8462	rapB
	3771714	SNV	C	A	68.8312	rapB
	3935823	Deletion	T	-	77.2727

## Sheet: population B510wt
	List of SNPs detected in the evolved B510wt population
	Reference Position	Type	Reference	Allele	Frequency	Overlapping annotations	Amino acid change
	608215	Insertion	-	A	63.6364
	679879	SNV	C	G	64.2857	ydjN	Ala18Gly
	1293875	SNV	C	T	64.3939	yjzI
	1444923	SNV	A	T	52.459	ykvP
	1444925	SNV	A	T	59.434	ykvP	Lys276Ile
	1449170	SNV	T	C	60.3774
	1751242	SNV	A	G	53.3333	tepA
	1881086	SNV	G	A	69.2641
	1881103	SNV	T	A	50	ynzG
	1881106	SNV	A	G	57.2816	ynzG
	1883813	SNV	T	C	54.0541
	1895714	SNV	C	A	63.8462	yncB
	1895717	SNV	C	T	61.8321	yncB
	1895744	SNV	A	G	51.2195	yncB
	1902224	SNV	G	T	57.0652	thyA
	1902326	SNV	A	G	68.5083	thyA
	1902350	SNV	C	G	68.272	thyA	Ile44Met
	1902434	SNV	G	A	64.2623	thyA
	1902461	SNV	T	C	51.2821	thyA
	1902491	SNV	C	A	66.1836	thyA
	1902524	SNV	A	C	74.026	thyA
	1902629	SNV	T	C	60.8696	thyA
	1902632	SNV	A	G	56.2278	thyA
	1902674	SNV	A	T	66.3636	thyA	Glu152Asp
	1902722	SNV	C	T	64.6388	thyA
	1902770	SNV	T	C	59.364	thyA
	1902776	SNV	A	G	56.705	thyA
	1902782	SNV	A	G	56.705	thyA
	1902806	SNV	T	C	65.9574	thyA
	1902917	SNV	T	C	84.5588	thyA
	1902920	SNV	A	G	78.5714	thyA
	1902984	SNV	G	A	51.2903	thyA	Asp256Asn	prophage-like el.5
	2058157	SNV	G	T	71.0692	yobE
	2058214	SNV	C	T	69.0821	yobE
	2058217	SNV	G	A	63.8095	yobE
	2058223	SNV	A	G	71.1679	yobE
	2058231	SNV	T	C	68.2819	yobE	Leu144Pro
	2058241	SNV	T	A	58.5799	yobE
	2058310	SNV	A	T	63.5	yobE
	2059742	SNV	A	T	55.5556	yozW
	2059744	SNV	T	C	55.5556	yozW	Ile41Val
	2059751	SNV	C	T	54.0107	yozW
	2059759	SNV	T	C	52.6012	yozW	Ile36Val
	2059801	SNV	T	C	71.8447	yozW	Ser22Gly
	2059833	SNV	A	T	51.1628	yozW	Met11Lys
	2059843	SNV	A	C	64.3678	yozW	Ser8Ala
	2059854	SNV	A	G	59.6491	yozW	Ile4Thr
	2059891	SNV	T	A	51.3158
	2059939	SNV	A	T	56.383
	2059950	SNV	G	A	53.9474
	2059982	SNV	A	G	63.2812
	2059985	SNV	A	T	56.6929
	2060005	SNV	G	T	65.7609
	2060023	SNV	T	G	57.1429	yozX
	2060032	SNV	T	C	50.9091	yozX
	2060088	SNV	C	T	80.2817	yozX	Ser27Phe
	2060127	MNV	GC	AT	76.4706	yozX	Gly40Asp
	2060142	SNV	T	G	63.4921	yozX	Ile45Arg
	2060164	SNV	T	A	51.6949	yozX	His52Gln
	2060194	SNV	A	G	73.8095	yozX
	2060201	SNV	T	C	70	yozX	Ser65Pro
	2060215	SNV	T	A	72.0497	yozX	His69Gln
	2061750	SNV	A	G	54.7368
	2061760	SNV	T	C	61.2121
	2061779	SNV	A	T	66.2602
	2061782	SNV	T	C	66.0465
	2061806	SNV	T	C	52.7778
	2061808	SNV	A	T	51.8519
	2061838	SNV	T	C	57.6087
	2061848	SNV	A	G	65.0485
	2061857	SNV	G	A	63.9286	yozZ
	2061873	SNV	G	A	70.8812	yozZ	Asp7Asn
	2061878	SNV	A	G	68.9394	yozZ
	2061896	SNV	T	A	61.2903	yozZ
	2061902	SNV	G	A	50.641	yozZ
	2061905	SNV	T	A	52.5974	yozZ
	2061926	SNV	T	C	70.5882	yozZ
	2061935	SNV	T	C	70.2564	yozZ
	2061997	SNV	C	A	58.0645
	2062001	SNV	A	C	61.7647
	2062014	SNV	G	A	54.5455
	2062017	SNV	T	C	59.2593
	2062039	SNV	T	A	76
	2063558	MNV	CT	TC	54.375	yobH	Lys202Arg
	2063564	SNV	A	T	67.4877	yobH
	2063567	SNV	A	G	65.0718	yobH
	2063590	SNV	A	G	74.6667	yobH	Phe192Leu
	2063795	SNV	C	T	75	yobH
	2063804	SNV	T	A	57.0248	yobH
	2063834	SNV	G	A	55.7214	yobH
	2063846	SNV	G	A	62.0567	yobH
	2063927	SNV	A	T	71.8085	yobH
	2063933	SNV	T	C	69.6486	yobH
	2064059	SNV	C	A	60.0877	yobH	Glu35Asp
	2064071	SNV	T	C	69.3333	yobH
	2064113	SNV	G	A	75.3521	yobH
	2064121	MNV	AA	GG	63.1579	yobH
	2064128	SNV	T	C	62.249	yobH
	2064254	SNV	C	T	84.6154	yozK
	2064928	SNV	G	A	52.4823
	2064931	SNV	C	A	59.0909
	2064937	SNV	A	G	56.3877
	2064988	SNV	C	A	64.6119
	2065016	SNV	T	A	64.497
	2065033	SNV	T	A	74.0541
	2065069	SNV	G	A	69.5402	yozM	Val10Ile
	2065071	SNV	C	T	57.9487	yozM
	2065082	SNV	C	T	54.3046	yozM	Ala14Val
	2065133	SNV	T	A	70.5882	yozM	Val31Glu
	2065167	SNV	G	T	64.3902	yozM
	2065180	SNV	G	C	53.9773	yozM	Glu47Gln
	2065237	SNV	G	A	57.6923	yozM	Ala66Thr
	2065242	SNV	A	G	59.887	yozM
	2069288	SNV	T	C	52.2222	yoyA	Ile92Val
	2069295	SNV	A	G	66.1417	yoyA
	2069303	SNV	G	A	66.1458	yoyA
	2069488	SNV	G	T	62.1984	yoyA	Thr25Lys
	2069586	SNV	A	G	65.3179
	2069605	SNV	C	G	66.1616
	2069622	SNV	T	C	70.3297
	2069642	SNV	A	G	72.6351
	2069683	SNV	A	G	67.3203
	2069701	SNV	T	C	66.8085
	2069723	SNV	T	A	53.6842
	2072375	SNV	C	T	61.9883	rttL
	2072411	SNV	T	G	58.7209	rttL
	2072414	SNV	A	T	62.7907	rttL
	2072419	SNV	C	A	65.6109	rttL	Val380Phe
	2072443	SNV	T	C	71.6783	rttL	Ile372Val
	2072480	SNV	T	C	72.6415	rttL
	2072495	SNV	C	T	62.9139	rttL
	2072528	SNV	G	A	59.4828	rttL
	2072531	SNV	A	G	57	rttL
	2072534	SNV	G	A	61.215	rttL
	2072552	SNV	C	A	64.0845	rttL	Met335Ile
	2072556	SNV	G	A	52.5	rttL	Ala334Val
	2072564	SNV	A	C	75.3012	rttL
	2072603	SNV	G	A	73.9683	rttL
	2072615	SNV	G	A	72.3333	rttL
	2072639	SNV	G	A	63.7931	rttL
	2072645	SNV	A	G	58.952	rttL
	2072648	SNV	A	T	59.4595	rttL
	2072786	SNV	T	C	71.916	rttL
	2072801	SNV	T	A	70.3601	rttL
	2072867	SNV	A	G	61.3636	rttL
	2072891	SNV	T	C	54.067	rttL
	2073058	SNV	C	T	54.5918	rttL	Asp167Asn
	2073074	SNV	T	C	63.5659	rttL
	2073122	SNV	G	A	62.7119	rttL
	2073175	SNV	T	C	50	rttL	Asn128Asp
	2073200	SNV	T	C	50.8547	rttL
	2073236	SNV	A	G	52.7027	rttL
	2073254	SNV	T	C	67.6806	rttL
	2073259	SNV	G	A	65.0909	rttL
	2073293	SNV	C	A	67.9577	rttL
	2073306	SNV	G	T	52.5	rttL	Thr84Lys
	2073314	SNV	C	G	53.3632	rttL	Met81Ile
	2073341	SNV	A	G	60.5364	rttL
	2073347	SNV	A	T	65.625	rttL
	2073349	SNV	G	A	62.5514	rttL	Leu70Phe
	2073381	SNV	C	T	65.2174	rttL	Gly59Asp
	2073473	SNV	C	A	51.2605	rttL
	2073482	SNV	C	T	53.6424	rttL
	2073542	SNV	C	T	55.9006	rttL
	2073635	Insertion	-	T	67.6056
	2073642	SNV	T	C	57.4468			prophage-like el.6
	2152343	SNV	G	A	52.6515	yotM
	2152349	SNV	C	T	56.917	yotM
	2152389	SNV	G	C	65.6151	yotM	Ser155Trp
	2152391	SNV	G	T	66.9903	yotM
	2152400	SNV	A	T	66.3492	yotM
	2152409	SNV	T	C	71.0769	yotM
	2152438	MNV	CT	AC	66.2879	yotM	CAB13874.1:p.Lys138_Ala139delinsLysSer
	2152445	SNV	T	A	67.3653	yotM
	2152466	SNV	T	C	63.2107	yotM
	2152472	SNV	C	T	61.1511	yotM
	2152490	SNV	C	T	52.988	yotM
	2152510	SNV	T	C	60.3448	yotM	Asn115Asp
	2152529	SNV	T	C	67.094	yotM
	2152535	SNV	T	C	71.8487	yotM
	2152538	SNV	C	A	72.8448	yotM
	2152556	SNV	C	A	69.0566	yotM
	2152568	SNV	G	A	64	yotM
	2152596	SNV	C	T	56.621	yotM	Arg86Lys
	2152653	SNV	C	T	52.3364	yotM	Ser67Asn
	2152655	SNV	T	C	54.3689	yotM
	2152664	SNV	C	T	53.5354	yotM
	2152676	SNV	G	A	54.6392	yotM
	2152679	SNV	G	A	64.3836	yotM
	2152757	SNV	G	A	54.0373	yotM
	2152774	SNV	G	T	60.2564	yotM
	2152778	SNV	A	G	63.522	yotM
	2152784	SNV	T	C	62.5	yotM
	2152786	SNV	A	G	62.1212	yotM
	2152790	SNV	T	C	76.5823	yotM
	2152802	SNV	A	T	84.5361	yotM
	2152922	SNV	G	A	62.9252
	2152943	SNV	A	G	71.3528	yotL	Lys6Arg
	2152971	SNV	C	T	69.4789	yotL
	2153001	SNV	T	C	60.4819	yotL
	2153011	SNV	T	C	60.7223	yotL	Cys29Arg
	2153023	SNV	T	C	60.8571	yotL	Ser33Pro
	2153025	SNV	A	T	59.7156	yotL
	2153031	SNV	A	G	61.5207	yotL
	2153050	SNV	G	A	63.0252	yotL	Gly42Ser
	2153097	SNV	T	G	71.519	yotL
	2153118	SNV	A	C	61.9753	yotL
	2153133	SNV	A	T	61.2299	yotL
	2153139	SNV	C	T	58.3916	yotL
	2153219	SNV	C	T	51.4184	yotK
	2153234	SNV	C	T	58.1481	yotK
	2153255	SNV	T	C	60.7029	yotK
	2153266	SNV	A	G	63.3562	yotK
	2153276	SNV	T	A	59.7902	yotK	Glu27Asp
	2153297	SNV	C	T	51.7241	yotK
	2153321	SNV	T	A	51.9802	yotK	Leu12Phe
	2153330	SNV	T	A	61.0687	yotK	Gln9His
	2153347	SNV	C	T	61.4679	yotK	Ala4Thr
	2153364	SNV	G	A	51.1628
	2153654	SNV	A	T	63.7363
	2156997	SNV	G	A	50.5	yosX
	2157561	SNV	C	A	50	yosW	Ser41Ile
	2157578	SNV	A	G	65.6667	yosW
	2157590	SNV	T	C	70.0935	yosW
	2157683	SNV	C	T	56.6879
	2157705	SNV	A	G	62.3377
	2157847	Deletion	A	-	61.5079	yosV	Phe91fs
	2157850	SNV	A	T	55.6667	yosV	Asp90Glu
	2157885	SNV	T	C	62.6471	yosV	Thr79Ala
	2157892	SNV	C	T	61.25	yosV
	2157912	SNV	T	C	65.3846	yosV	Ile70Val
	2157937	SNV	A	G	65.5172	yosV
	2158051	SNV	C	T	59.9278	yosV
	2158086	SNV	C	T	68.6695	yosV	Val12Ile
	2158095	SNV	T	A	65.7534	yosV	Ile9Leu
	2158165	SNV	T	C	55.303	yojW
	2158200	SNV	C	T	53.6797	yojW	Glu30Lys
	2158219	SNV	T	C	64.1618	yojW
	2158229	SNV	T	G	65.4596	yojW	Glu20Ala
	2158258	SNV	C	T	55	yojW
	2158264	SNV	G	A	50.4808	yojW
	2158282	SNV	A	C	55.0388	yojW
	2158300	SNV	C	T	56.0386
	2158310	SNV	T	G	53.0973
	2163245	SNV	T	A	52.2337	nrdEB experimentally demonstrated in an other organism; PubMedId:_9465078,_11470879,_16621400	Glu706Asp
	2163253	SNV	T	A	66.7539	nrdEB experimentally demonstrated in an other organism; PubMedId:_9465078,_11470879,_16621401	Met704Leu
	2163320	SNV	T	A	58.156	nrdEB experimentally demonstrated in an other organism; PubMedId:_9465078,_11470879,_16621402
	2163341	SNV	A	G	56.3574	nrdEB experimentally demonstrated in an other organism; PubMedId:_9465078,_11470879,_16621403
	2163554	SNV	A	G	64.8876	nrdEB experimentally demonstrated in an other organism; PubMedId:_9465078,_11470879,_16621404
	2163591	SNV	G	C	56.1798	nrdEB experimentally demonstrated in an other organism; PubMedId:_9465078,_11470879,_16621405	Thr591Arg
	2163650	SNV	G	A	63.1443	nrdEB experimentally demonstrated in an other organism; PubMedId:_9465078,_11470879,_16621406
	2163737	SNV	T	A	61.9231	nrdEB experimentally demonstrated in an other organism; PubMedId:_9465078,_11470879,_16621407	Gln542His
	2163827	SNV	G	T	72.5434	nrdEB experimentally demonstrated in an other organism; PubMedId:_9465078,_11470879,_16621408
	2163926	SNV	T	C	65.2893	nrdEB experimentally demonstrated in an other organism; PubMedId:_9465078,_11470879,_16621409
	2163962	SNV	A	G	55.4572	nrdEB experimentally demonstrated in an other organism; PubMedId:_9465078,_11470879,_16621410
	2164088	SNV	G	T	67.2535	nrdEB experimentally demonstrated in an other organism; PubMedId:_9465078,_11470879,_16621411
	2164101	SNV	C	T	67.1533	nrdEB experimentally demonstrated in an other organism; PubMedId:_9465078,_11470879,_16621412	Gly421Asp
	2164136	SNV	C	A	54.491	nrdEB experimentally demonstrated in an other organism; PubMedId:_9465078,_11470879,_16621413
	2164147	SNV	C	T	59.944	nrdEB experimentally demonstrated in an other organism; PubMedId:_9465078,_11470879,_16621414	Asp406Asn
	2164220	SNV	G	A	58.7097	nrdEB experimentally demonstrated in an other organism; PubMedId:_9465078,_11470879,_16621415
	2164307	SNV	A	T	60.3896	nrdEB experimentally demonstrated in an other organism; PubMedId:_9465078,_11470879,_16621416
	2164325	SNV	A	G	63.1579	nrdEB experimentally demonstrated in an other organism; PubMedId:_9465078,_11470879,_16621417
	2164412	SNV	G	A	54.9342	nrdEB experimentally demonstrated in an other organism; PubMedId:_9465078,_11470879,_16621418
	2164415	SNV	T	C	51.2048	nrdEB experimentally demonstrated in an other organism; PubMedId:_9465078,_11470879,_16621419
	2164417	SNV	G	T	55.8219	nrdEB experimentally demonstrated in an other organism; PubMedId:_9465078,_11470879,_16621420	Leu316Ile
	2164424	SNV	T	A	57.1023	nrdEB experimentally demonstrated in an other organism; PubMedId:_9465078,_11470879,_16621421
	2164433	SNV	C	T	60.5063	nrdEB experimentally demonstrated in an other organism; PubMedId:_9465078,_11470879,_16621422
	2164439	SNV	C	T	57.7836	nrdEB experimentally demonstrated in an other organism; PubMedId:_9465078,_11470879,_16621423
	2164493	SNV	C	A	50.2075	nrdEB experimentally demonstrated in an other organism; PubMedId:_9465078,_11470879,_16621424	Leu290Phe
	2164495	SNV	A	G	50.3571	nrdEB experimentally demonstrated in an other organism; PubMedId:_9465078,_11470879,_16621425
	2164508	SNV	G	A	54.2088	nrdEB experimentally demonstrated in an other organism; PubMedId:_9465078,_11470879,_16621426
	2164523	SNV	G	A	63.7394	nrdEB experimentally demonstrated in an other organism; PubMedId:_9465078,_11470879,_16621427
	2164532	SNV	C	T	61.465	nrdEB experimentally demonstrated in an other organism; PubMedId:_9465078,_11470879,_16621428
	2164534	SNV	G	A	63.8365	nrdEB experimentally demonstrated in an other organism; PubMedId:_9465078,_11470879,_16621429
	2164580	SNV	C	T	64.7059	nrdEB experimentally demonstrated in an other organism; PubMedId:_9465078,_11470879,_16621430
	2164586	SNV	G	A	69.5853	nrdEB experimentally demonstrated in an other organism; PubMedId:_9465078,_11470879,_16621431
	2165054	SNV	A	G	63.3053	nrdEB experimentally demonstrated in an other organism; PubMedId:_9465078,_11470879,_16621432
	2165165	SNV	T	C	61.6601	nrdEB experimentally demonstrated in an other organism; PubMedId:_9465078,_11470879,_16621433
	2165210	SNV	C	T	67.6923	nrdEB experimentally demonstrated in an other organism; PubMedId:_9465078,_11470879,_16621434
	2165216	SNV	G	A	66.4336	nrdEB experimentally demonstrated in an other organism; PubMedId:_9465078,_11470879,_16621435
	2165222	SNV	G	A	67.2055	nrdEB experimentally demonstrated in an other organism; PubMedId:_9465078,_11470879,_16621436
	2165264	SNV	A	G	65.7303	nrdEB experimentally demonstrated in an other organism; PubMedId:_9465078,_11470879,_16621437
	2165270	SNV	T	C	67.4863	nrdEB experimentally demonstrated in an other organism; PubMedId:_9465078,_11470879,_16621438
	2165351	SNV	G	A	51.8519	nrdEB experimentally demonstrated in an other organism; PubMedId:_9465078,_11470879,_16621439
	2165378	SNV	G	A	52.8517	nrdEB experimentally demonstrated in an other organism; PubMedId:_9465078,_11470879,_16621440
	2165396	SNV	G	A	53.5836	nrdEB experimentally demonstrated in an other organism; PubMedId:_9465078,_11470879,_16621441
	2165420	SNV	T	C	53.6913	nrdEB experimentally demonstrated in an other organism; PubMedId:_9465078,_11470879,_16621442
	2165450	SNV	G	A	56.9395	nrdEB experimentally demonstrated in an other organism; PubMedId:_9465078,_11470879,_16621443
	2165495	SNV	T	A	71.246	nrdEB experimentally demonstrated in an other organism; PubMedId:_9465078,_11470879,_16621444
	2165501	SNV	A	G	69.2308	nrdEB experimentally demonstrated in an other organism; PubMedId:_9465078,_11470879,_16621445
	2165539	MNV	CA	GG	57.4468	nrdEB experimentally demonstrated in an other organism; PubMedId:_9465078,_11470879,_16621446	Phe25_Glu26delinsPheGln
	2165564	SNV	G	A	66.4948	nrdEB experimentally demonstrated in an other organism; PubMedId:_9465078,_11470879,_16621447
	2165573	SNV	T	C	64.2023	nrdEB experimentally demonstrated in an other organism; PubMedId:_9465078,_11470879,_16621448
	2165594	SNV	A	C	74.5704	nrdEB experimentally demonstrated in an other organism; PubMedId:_9465078,_11470879,_16621449	Asn7Lys
	2165637	SNV	T	C	64.8585	nrdIB
	2165645	MNV	GA	AG	61.2245	nrdIB
	2165649	SNV	T	A	57.8635	nrdIB	Gln106His
	2165673	SNV	C	T	50	nrdIB
	2165769	SNV	T	C	56.0209	nrdIB
	2165772	SNV	A	T	57	nrdIB
	2165856	SNV	T	C	71.4286	nrdIB
	2165863	SNV	T	G	63.7681	nrdIB	Asn35Thr
	2165900	SNV	C	T	63.4361	nrdIB	Val23Ile
	2165904	SNV	A	T	63.4518	nrdIB	Phe21Leu
	2165943	SNV	T	G	55.6923	nrdIB
	2165946	SNV	T	A	51.5625	nrdIB
	2165984	SNV	A	G	50.7788	yosL
	2166042	SNV	G	A	51.9713	yosL	Ala95Val
	2166113	SNV	T	C	70	yosL
	2166170	SNV	T	C	64.467	yosL
	2166209	SNV	G	A	61.9048	yosL
	2166249	MNV	GT	TC	58.6885	yosL	Thr26Asp
	2166256	SNV	C	T	61.4286	yosL	Val24Ile
	2166264	SNV	T	C	64.2405	yosL	Asn21Ser
	2166291	SNV	G	T	58.9286	yosL	Pro12Gln
	2166296	SNV	A	G	66.0436	yosL
	2170487	SNV	T	C	51.2676	yorY	Lys2Arg
	2170522	SNV	T	G	60.3175	yorX
	2170549	SNV	T	C	53.6913	yorX
	2170552	SNV	G	A	53.2374	yorX
	2170597	SNV	G	A	61.8243	yorX
	2170617	SNV	C	T	71.4286	yorX	Gly39Arg
	2170626	MNV	AA	GT	70.8861	yorX	Val35_Tyr36delinsValHis
	2170702	SNV	G	A	68.705	yorX
	2170817	SNV	T	G	70.7113	yorW	Asn107Thr
	2170820	SNV	T	A	65.4676	yorW	Asn106Ile
	2170860	SNV	A	T	65.7718	yorW	Tyr93Asn
	2170966	SNV	A	C	63.8686	yorW
	2170972	SNV	C	T	60.339	yorW
	2170982	SNV	T	A	65.977	yorW	Glu52Val
	2171035	SNV	A	G	65.6716	yorW
	2171157	SNV	C	A	55.1829	yorV
	2171160	SNV	C	T	63.0662	yorV
	2171275	SNV	T	C	62.9834	yorV	Lys28Arg
	2171329	SNV	T	C	65.894	yorV	Lys10Arg
	2171336	MNV	GG	AA	62.1622	yorV
	2173244	SNV	A	G	67.6737	yorS
	2173258	MNV	TT	CA	82.8054	yorS	Leu64_Asn65delinsLeuAsp
	2173276	SNV	C	T	85.5072	yorS	Asp59Asn
	2173334	SNV	A	G	60.4396	yorS
	2173337	SNV	T	C	56	yorS
	2173372	SNV	A	G	71.7822	yorS	Tyr27His
	2173384	SNV	A	T	75.5319	yorS	Tyr23Asn
	2173433	SNV	C	T	60.0746	yorS
	2173561	SNV	G	A	71.4634	yorR
	2173594	SNV	C	T	69.4631	yorR
	2173612	SNV	A	C	52.6749	yorR
	2173626	SNV	T	G	66.9516	yorR
	2173629	SNV	T	C	70.4615	yorR	Lys110Glu
	2173651	SNV	G	A	75.2475	yorR
	2173677	SNV	C	T	55.5556	yorR	Ala94Thr
	2173709	SNV	C	T	66.9856	yorR	Arg83Gln
	2173726	SNV	G	A	64.1509	yorR
	2173774	SNV	G	A	72.9017	yorR
	2173795	SNV	A	G	70.6485	yorR
	2173803	SNV	G	A	70.2703	yorR
	2173807	SNV	A	G	77.193	yorR
	2173816	SNV	T	C	60.5769	yorR
	2173819	SNV	A	G	62.7451	yorR
	2173834	SNV	T	C	63.0435	yorR
	2173841	SNV	T	G	65.9091	yorR	Lys39Thr
	2173891	SNV	A	G	79.7428	yorR
	2173971	SNV	C	T	71	yorQ
	2173976	SNV	C	T	71.8182	yorQ	Val46Ile
	2173998	SNV	G	A	59.3103	yorQ
	2174027	SNV	T	C	52.3077	yorQ	Ile29Val
	2174040	SNV	A	G	65.0794	yorQ
	2174104	SNV	T	C	70.7617	yorQ	Lys3Arg
	2174115	SNV	C	T	71.9388	yorP	Ala69Thr
	2174158	SNV	A	G	66.4062	yorP
	2174209	SNV	T	C	72.8022	yorP
	2174218	SNV	G	A	73.4007	yorP
	2174236	SNV	C	T	62.5551	yorP
	2174239	SNV	C	A	62.3762	yorP
	2174248	SNV	T	A	74.4076	yorP
	2174251	SNV	G	A	72	yorP
	2174254	SNV	T	G	76.9608	yorP
	2174283	SNV	C	T	72.0317	yorP	Val13Ile
	2174329	SNV	A	C	50.2703
	2175614	SNV	A	T	50	yorL
	2175630	SNV	C	T	56.5934	yorL	Ser1295Asn
	2175665	SNV	T	A	70.1493	yorL
	2175746	SNV	T	C	72.6115	yorL
	2175772	SNV	T	C	64.2857	yorL	Ile1248Val
	2175797	SNV	T	G	72.0548	yorL
	2175855	SNV	A	G	74.0291	yorL	Val1220Ala
	2175866	SNV	A	T	74.6479	yorL
	2175886	SNV	C	T	72.1925	yorL	Ala1210Thr
	2176313	SNV	G	A	79.0984	yorL
	2176421	SNV	A	T	73.545	yorL
	2176735	SNV	C	T	69.2063	yorL	Asp927Asn
	2177270	MNV	TG	CT	64.3192	yorL	Thr748Lys
	2177299	SNV	T	C	71.7742	yorL	Asn739Asp
	2177312	SNV	A	T	65.5172	yorL
	2177354	SNV	C	T	75.8974	yorL
	2177393	SNV	C	G	57.5188	yorL	Lys707Asn
	2177447	SNV	T	C	73.6842	yorL
	2177459	SNV	T	C	72.973	yorL
	2177498	SNV	A	G	69.8163	yorL
	2177534	SNV	T	G	72.2543	yorL
	2177543	SNV	C	T	71.3499	yorL
	2177567	SNV	A	T	67.7612	yorL	Asn649Lys
	2177797	SNV	A	G	86.4769	yorL
	2177834	SNV	C	T	84.8341	yorL
	2177852	SNV	T	C	74.1818	yorL
	2177891	MNV	CT	TG	74.3083	yorL	Lys541Thr
	2177894	SNV	C	T	72.963	yorL
	2177978	SNV	T	C	71.8204	yorL
	2178038	SNV	C	T	65.5738	yorL
	2178059	SNV	T	A	71.4829	yorL
	2178116	SNV	T	A	72.5869	yorL
	2178185	SNV	A	G	70.0326	yorL
	2178188	SNV	G	A	66.6667	yorL
	2178194	SNV	T	A	67.6724	yorL
	2178248	SNV	A	G	73.2919	yorL
	2178313	SNV	A	G	69.9681	yorL	Ser401Pro
	2178323	MNV	AT	GC	65.5629	yorL	Asn397Ser
	2178359	SNV	T	C	72.6471	yorL
	2178374	SNV	G	A	73.0769	yorL
	2178416	SNV	T	C	70.2857	yorL
	2178477	SNV	G	A	69.0236	yorL	Ala346Val
	2178665	SNV	G	A	64.1243	yorL
	2178677	SNV	G	A	67.8771	yorL
	2178782	SNV	T	G	74.026	yorL
	2178821	SNV	C	T	73.6025	yorL
	2179070	SNV	G	T	79.8107	yorL
	2179093	SNV	C	T	78.2842	yorL	Glu141Lys
	2179202	SNV	C	A	75.5418	yorL	Met104Ile
	2179295	SNV	G	A	72.5212	yorL
	2179405	SNV	A	G	61.0108	yorL
	2179424	SNV	T	C	72.1014	yorL
	2179463	SNV	G	A	61.1374	yorL
	2179466	SNV	T	A	57.2816	yorL
	2179469	SNV	A	T	63.5922	yorL
	2179472	SNV	C	T	67.7419	yorL
	2179484	MNV	CC	TT	58.1699	yorL	Arg10Lys
	2179490	SNV	T	A	67.9654	yorL
	2179508	SNV	T	A	71.0938	yorL
	2179625	SNV	G	A	71.1712	yorK
	2179646	SNV	C	T	71.9355	yorK
	2179679	SNV	A	G	72.314	yorK
	2179834	SNV	C	T	70.5179	yorK	Asp475Asn
	2179994	SNV	C	A	64.6586	yorK
	2180075	SNV	A	G	66.9725	yorK
	2180102	SNV	G	A	73.1449	yorK
	2180207	SNV	T	C	59.9174	yorK
	2180216	SNV	G	A	65.9259	yorK
	2180247	SNV	C	T	68.9655	yorK	Ser337Asn
	2180255	SNV	T	C	68.4049	yorK
	2180299	SNV	G	T	60	yorK
	2180387	SNV	G	A	53.6765	yorK
	2180393	SNV	A	T	54.3103	yorK
	2180434	SNV	C	T	67.8414	yorK	Asp275Asn
	2180508	SNV	C	T	64.5631	yorK	Ser250Asn
	2180570	SNV	T	A	58.4699	yorK
	2180648	SNV	A	T	70.7602	yorK
	2180690	SNV	C	T	62.7119	yorK
	2180701	SNV	T	C	74.502	yorK	Ile186Val
	2180969	SNV	G	A	75.6563	yorK
	2181087	SNV	C	T	52.8169	yorK	Arg57Lys
	2181089	SNV	G	A	50.3546	yorK
	2182168	SNV	G	A	66.09	yorJ
	2182186	SNV	C	T	73.5602	yorJ
	2182315	SNV	G	A	74.5455	yorJ
	2182324	SNV	A	G	71.2575	yorJ
	2182357	SNV	T	C	72.0988	yorJ
	2182446	SNV	G	A	69.4737	yorI
	2182480	SNV	T	A	68.8995	yorI
	2182507	SNV	G	A	53.3333	yorI
	2182510	SNV	G	A	51.6484	yorI
	2182597	SNV	A	G	59.542	yorI
	2182669	SNV	G	A	64.5161	yorI
	2182744	SNV	T	C	77.972	yorI
	2182746	SNV	G	A	75.8242	yorI
	2182792	SNV	T	C	78.8732	yorI
	2182804	SNV	T	C	69.3662	yorI
	2182843	SNV	A	C	61.165	yorI
	2182846	SNV	G	A	62.0513	yorI
	2185717	SNV	A	G	70.2265	yorF
	2185838	SNV	G	C	65.1786	yorF	Thr194Ser
	2185863	SNV	C	T	69.7368	yorF	Val186Ile
	2185927	SNV	A	G	75.2988	yorF
	2185987	SNV	G	A	74.1425	yorF
	2186062	SNV	G	T	71.1462	yorF	Asn119Lys
	2186093	SNV	A	T	71.5232	yorF	Ile109Asn
	2186098	SNV	G	A	68.1818	yorF
	2186172	SNV	T	C	69.3103	yorF	Lys83Glu
	2186176	SNV	G	A	61.8677	yorF
	2186179	SNV	T	G	62.7451	yorF
	2186260	SNV	G	T	57.0796	yorF
	2186266	SNV	A	C	65.8182	yorF
	2186284	SNV	A	T	74.9263	yorF
	2186287	SNV	T	C	81.9079	yorF
	2186293	SNV	C	T	72.7273	yorF
	2186316	SNV	G	A	76.2195	yorF
	2186379	SNV	C	T	61.2335	yorF	Val14Ile
	2186392	SNV	A	G	59.1837	yorF
	2186415	SNV	T	C	58	yorF	Thr2Ala
	2187394	SNV	C	T	57.513	yorC
	2187396	SNV	A	G	55.7214	yorC
	2187420	SNV	A	T	58.642	yorC	Ser113Thr
	2187427	SNV	A	G	56.4103	yorC
	2187433	SNV	C	T	65.9864	yorC
	2187436	SNV	C	T	62.6667	yorC
	2187448	SNV	C	G	52.7426	yorC
	2187493	SNV	C	T	54.6125	yorC
	2187502	SNV	T	A	67.4009	yorC
	2187514	SNV	T	A	65.1899	yorC
	2187517	SNV	C	T	57.9545	yorC
	2187589	SNV	G	A	53.6232	yorC
	2187592	SNV	A	G	55.6818	yorC
	2187595	SNV	A	G	57.2193	yorC
	2187631	SNV	C	T	60.5042	yorC
	2187637	SNV	C	T	63.7584	yorC
	2187887	SNV	A	G	70.5224	yorB	Tyr77His
	2187906	SNV	A	T	71.8631	yorB
	2187966	Insertion	-	C	54.4118	yorB	Arg51fs
	2191385	SNV	T	C	69.258	yoqX
	2191389	SNV	A	T	68.5315	yoqX	Phe56Tyr
	2191466	SNV	C	T	74.2515	yoqX
	2191474	SNV	G	T	74.4966	yoqX	Gln28Lys
	2191511	SNV	A	G	69.9422	yoqX
	2191579	SNV	G	A	57.6923
	2191889	MNV	TC	CA	63.6364	yoqW
	2191895	SNV	G	A	69.6629	yoqW
	2191904	SNV	A	C	63.7306	yoqW
	2192066	SNV	T	A	55.6122	yoqW
	2192078	SNV	T	C	59.3333	yoqW
	2192147	SNV	C	T	67.7778	yoqW
	2192162	SNV	C	T	70.4433	yoqW
	2192210	SNV	A	C	69.6759	yoqW
	2192240	SNV	G	A	62.7027	yoqW
	2192243	SNV	T	A	63.4518	yoqW
	2192249	SNV	T	C	71.4286	yoqW
	2192258	SNV	T	C	73.6842	yoqW
	2192261	SNV	A	G	83.4646	yoqW
	2192270	SNV	C	T	84.6535	yoqW
	2192285	SNV	C	G	79.7619	yoqW
	2192525	SNV	T	C	74.7475	ligB
	2192531	SNV	C	T	74.2105	ligB
	2192541	SNV	A	T	69.2722	ligB	Met58Leu
	2192562	SNV	G	A	72.043	ligB	Gly65Arg
	2192570	SNV	G	A	73.8636	ligB
	2192585	SNV	T	A	73.2441	ligB
	2192597	SNV	C	T	65.493	ligB
	2192603	SNV	T	C	67.8322	ligB
	2192639	SNV	T	C	51.9774	ligB
	2192657	SNV	T	C	64.0927	ligB
	2192662	MNV	AT	GG	68.2243	ligB	Asn98Arg
	2192690	SNV	C	T	73.2283	ligB
	2192695	SNV	A	G	72.7626	ligB	.Lys109Arg
	2192705	SNV	A	T	63.4538	ligB	Gln112His
	2192711	SNV	T	A	68.1648	ligB
	2192747	SNV	G	A	72.8625	ligB
	2192750	SNV	T	C	70.4861	ligB
	2192759	SNV	A	G	69.0566	ligB
	2192762	MNV	GG	AA	70.8487	ligB	Leu131_Asp132delinsLeuAsn
	2192783	SNV	T	A	70.9804	ligB
	2192786	SNV	A	C	67.8431	ligB
	2192789	SNV	G	A	68.3544	ligB
	2192794	SNV	C	T	56.0209	ligB	Thr142Ile
	2192819	SNV	C	T	52.381	ligB
	2192870	SNV	C	T	70.6667	ligB
	2192918	SNV	T	C	64.0625	ligB
	2192933	SNV	T	C	53.3333	ligB
	2192936	SNV	G	A	54.6099	ligB
	2192942	SNV	C	T	52.4752	ligB
	2192948	SNV	T	C	53.3654	ligB
	2193000	SNV	T	G	71.0191	ligB	Ser211Ala
	2193020	SNV	T	C	61.2613	ligB
	2193026	SNV	A	C	51.9231	ligB
	2193065	MNV	TA	AC	59.1928	ligB	Val232_Lys233delinsValGln
	2193080	SNV	T	A	70.8861	ligB	Asp237Glu
	2193095	SNV	C	T	64.0625	ligB
	2193098	SNV	A	G	65.4237	ligB
	2193104	SNV	C	A	62.2378	ligB
	2193113	SNV	C	G	70.6522	ligB	Asn248Lys
	2193155	SNV	A	T	70.4663	ligB
	2193164	SNV	T	C	70.6731	ligB
	2193199	SNV	C	T	62.1951
	2193201	SNV	T	C	58.7912
	2193266	SNV	T	A	75.1152	yoqU	Glu132Asp
	2193294	SNV	G	C	73.5955	yoqU	Thr123Ser
	2193338	SNV	A	G	66.2679	yoqU
	2193358	SNV	C	T	67.0886	yoqU	Ala102Thr
	2193383	SNV	C	T	62.465	yoqU
	2193404	SNV	G	A	70.6186	yoqU
	2193443	SNV	G	T	68.5484	yoqU
	2193470	SNV	C	A	60.1852	yoqU
	2193476	SNV	T	C	53.7037	yoqU
	2193527	SNV	C	T	59.1623	yoqU
	2193533	SNV	T	C	60.4255	yoqU
	2194802	SNV	C	T	66.0661	yoqP
	2194805	SNV	C	T	67.3203	yoqP
	2194823	SNV	G	T	71.5232	yoqP
	2194879	SNV	C	G	75.2066	yoqP	Val61Leu
	2195397	SNV	G	C	74.2424	yoqO
	2195771	SNV	C	T	70.9459	yoqN
	2195780	SNV	C	T	70.5686	yoqN
	2195785	SNV	T	C	63.8462
	2196396	SNV	T	C	51.5	yoqL	Lys229Arg
	2196399	SNV	G	C	50.7317	yoqL	Thr228Arg
	2196406	SNV	A	G	59.1489	yoqL	Trp226Arg
	2196425	MNV	CT	TG	67.0543	yoqL	Glu219Ala
	2196446	SNV	C	T	54.7826	yoqL
	2196452	SNV	G	A	54.8673	yoqL
	2196460	MNV	GT	AC	54.4186	yoqL
	2196476	SNV	A	G	56.4103	yoqL
	2196613	SNV	T	C	62.6471	yoqL	Ser157Gly
	2196647	SNV	A	G	60.6618	yoqL
	2196671	SNV	G	A	51.3393	yoqL
	2196673	SNV	A	C	62.5767	yoqL	Ser137Ala
	2196689	SNV	A	G	68.9516	yoqL
	2196794	SNV	G	A	63.3962	yoqL
	2196833	SNV	T	C	60.2679	yoqL
	2196847	SNV	C	T	63.1841	yoqL	Glu79Lys
	2196866	SNV	A	G	60.9137	yoqL
	2196938	SNV	A	G	65.4605	yoqL
	2196950	SNV	G	A	55.615	yoqL
	2196993	SNV	T	C	67.2515	yoqL	Asn30Ser
	2197031	SNV	A	G	72.2433	yoqL
	2197051	SNV	C	T	62.0408	yoqL	Gly11Arg
	2197092	SNV	C	G	62.963
	2197116	SNV	T	A	66.6667
	2197133	SNV	C	A	68.1948	yoqK
	2197196	SNV	C	T	65.2174	yoqK
	2197234	SNV	T	C	70.8995	yoqK	Lys31Glu
	2197446	SNV	T	C	53.0612	yoqJ
	2197487	MNV	CC	TT	75.5747	yoqJ	Glu124_Ala125delinsGluThr
	2197533	SNV	T	C	71.5232	yoqJ
	2197554	SNV	C	A	74.4949	yoqJ	Glu102Asp
	2197561	SNV	C	T	75.4258	yoqJ	Ser100Asn
	2197595	SNV	T	C	69.2748	yoqJ	Ile89Val
	2197608	SNV	T	C	73.3021	yoqJ
	2197613	SNV	T	C	71.7678	yoqJ	Asn83Asp
	2197668	SNV	T	C	64.6789	yoqJ
	2197680	SNV	G	T	68.1661	yoqJ
	2197725	SNV	C	T	65.3846	yoqJ
	2197824	SNV	C	T	64.8305	yoqJ
	2197839	SNV	A	G	63.8889	yoqJ
	2198854	SNV	T	A	52	yoqG
	2198874	SNV	G	A	52.3077	yoqG
	2198881	SNV	A	T	58.9744	yoqG
	2198887	SNV	G	A	64.4809	yoqG
	2198890	SNV	T	C	63.5359	yoqG
	2198895	SNV	A	G	73.7374	yoqG
	2198905	SNV	G	A	66.4835	yoqG
	2198917	SNV	G	A	55.5556	yoqG
	2198920	SNV	A	G	54.8673	yoqG
	2198923	SNV	T	G	57.3643	yoqG
	2199007	SNV	C	T	73.5484	yoqG
	2199034	SNV	A	G	73.991	yoqG
	2199039	SNV	T	C	77.4336	yoqG	Lys23Glu
	2199055	SNV	T	C	84	yoqG
	2199107	SNV	T	A	57.6389
	2201408	SNV	A	G	58.3333	yoqA	Leu23Pro
	2211911	SNV	G	A	70.0348	yopG
	2211975	SNV	T	C	73.2484	yopG	Asn14Ser
	2211992	SNV	C	T	71.2676	yopG
	2212001	SNV	C	T	74.6988	yopG
	2212044	SNV	A	T	73.1707	yopF
	2212056	SNV	C	T	71.4724	yopF
	2212083	SNV	A	G	58.3916	yopF
	2212101	SNV	G	A	70.4641	yopF
	2212122	SNV	T	C	71.8894	yopF	Ile40Met
	2212134	MNV	TT	AC	63.3333	yopF	Glu36Gly
	2212137	SNV	A	G	66.1654	yopF
	2212164	SNV	A	G	60.4167	yopF
	2212176	SNV	T	C	66.879	yopF
	2212184	SNV	C	A	50.4505	yopF	Ala20Ser
	2212197	SNV	C	A	56.3291	yopF	Lys15Asn
	2212228	SNV	T	G	70.5628	yopF	Asp5Ala
	2212301	SNV	A	G	67.0157	yopE
	2212443	SNV	A	G	73.8281	yopE
	2212467	SNV	A	G	73.9683	yopE
	2212527	SNV	G	C	74.0181
	2212557	SNV	A	G	71.8213
	2212593	SNV	A	G	55.4585	yoyH
	2212599	SNV	C	T	57.2491	yoyH
	2212611	SNV	A	T	60.4839	yoyH
	2212632	SNV	T	A	63.0137	yoyH
	2212677	SNV	T	C	51.5152	yoyH
	2212707	SNV	A	G	60.3175	yoyH
	2212728	SNV	C	T	50.5376	yoyH
	2214948	Deletion	G	-	51.1494
	2215059	SNV	T	C	55.9671	yopB
	2215065	SNV	A	C	60.7438	yopB	Asp45Glu
	2215110	SNV	A	G	61.2766	yopB
	2215113	SNV	T	C	59.6059	yopB
	2215137	SNV	A	G	71.9355	yopB
	2215149	SNV	G	T	75.5853	yopB
	2215178	SNV	A	G	69.8276	yopB	Ser8Pro
	2219322	SNV	C	G	56.4356	yonU	Asp50His
	2219326	SNV	T	C	56.3981	yonU
	2219329	SNV	T	A	64	yonU
	2219422	SNV	C	T	61.0922	yonU
	2219441	SNV	T	C	63.8009	yonU	Gln10Arg
	2219461	SNV	T	A	76.9531	yonU	Lys3Asn
	2219469	SNV	A	C	77.2189	yonU	Leu1Val
	2219548	SNV	C	A	77.3256	yoyJ	Cys73Phe
	2219562	SNV	T	C	80.2168	yoyJ
	2219589	SNV	A	T	78.2609	yoyJ
	2219610	SNV	C	T	71.777	yoyJ
	2219617	SNV	C	G	73.8602	yoyJ	Gly50Ala
	2219640	SNV	G	A	63.9053	yoyJ
	2219693	SNV	A	G	68.3871	yoyJ
	2219713	SNV	G	A	74.7277	yoyJ	Ala18Val
	2219745	Deletion	G	-	73.0104	yoyJ	Ser7fs
	2219770	SNV	C	T	70.9402
	2219789	SNV	G	T	78.866	yonT
	2219863	Deletion	TT	-	70.7483	yonT	Lys33fs
	2219876	SNV	C	T	74.6269	yonT	Val29Ile
	2219939	SNV	C	T	64.2105	yonT	Val8Ile
	2219948	SNV	T	C	70.1754	yonT	Met5Val
	2221693	SNV	A	T	52.0661
	2221695	SNV	T	C	53.2847
	2221717	SNV	T	G	66.6667
	2221724	SNV	T	C	76.5957
	2222591	SNV	C	T	67.7632	yonO
	2222603	SNV	A	G	70.5882	yonO
	2222627	SNV	C	T	71.0938	yonO
	2222707	SNV	G	A	65.0794	yonO	Arg45Lys
	2222803	SNV	A	T	75.8105	yonO	Asn77Ile
	2222831	SNV	T	C	81.1268	yonO
	2222883	SNV	C	T	73.1884	yonO
	2223027	SNV	A	C	71.1111	yonO
	2223032	SNV	A	C	67.0543	yonO
	2223038	SNV	A	G	63.285	yonO
	2223183	SNV	T	C	76.2376	yonO	Ser204Pro
	2223656	SNV	G	T	78.0822	yonO
	2223830	SNV	T	C	56.0784	yonO
	2223833	SNV	C	T	66.3399	yonO
	2223890	SNV	A	G	75.6839	yonO
	2223912	SNV	C	A	68.4713	yonO
	2223935	SNV	C	T	74.7573	yonO
	2223957	SNV	T	C	68.5567	yonO
	2224007	MNV	CC	TT	58.8235	yonO	Val478_His479delinsValTyr
	2224032	SNV	T	C	70.9544	yonO	Tyr487His
	2224063	SNV	T	A	65.1741	yonO	Phe497Tyr
	2224070	SNV	G	A	55.665	yonO
	2224095	SNV	A	G	52.9412	yonO	Asn508Asp
	2224097	SNV	T	C	55.4217	yonO
	2224109	SNV	A	T	68.6567	yonO	Glu512Asp
	2224235	SNV	G	A	62.8906	yonO
	2224246	SNV	C	A	71.2121	yonO	Ala558Glu
	2224248	SNV	G	A	72.7848	yonO	Asp559Asn
	2224494	SNV	G	A	67.8445	yonO	Glu641Lys
	2224498	SNV	A	G	70.3704	yonO	Lys642Arg
	2224535	SNV	C	T	51.25	yonO
	2224610	SNV	C	A	58.0645	yonO
	2224667	SNV	C	T	51.6129	yonO
	2224779	SNV	C	G	57.3171	yonO	Gln736Glu
	2224784	SNV	A	G	67.027	yonO
	2224787	SNV	T	A	66.1765	yonO
	2224790	SNV	T	C	61.8605	yonO
	2224813	SNV	A	G	55.6452	yonO	Lys747Arg
	2224815	SNV	C	T	54.0084	yonO
	2224818	SNV	T	A	55.4113	yonO	Leu749Met
	2224901	MNV	AC	TT	56.0976	yonO
	2225123	MNV	TG	GA	56.25
	2225225	SNV	C	A	61.165
	2225253	SNV	T	G	54.0146
	2225525	SNV	C	G	61.7978	yonN
	2225528	SNV	G	A	61.0465	yonN
	2225534	SNV	A	C	72.1739	yonN
	2225552	SNV	G	A	61.0526	yonN
	2225555	SNV	T	A	61.9565	yonN
	2225861	SNV	A	C	71.9298
	2225870	SNV	C	T	57.8947
	2225872	SNV	A	G	57.0248
	2225879	SNV	T	C	67.3203
	2225898	SNV	C	T	64.5022
	2225900	SNV	A	T	68.9498
	2225906	SNV	A	G	68.1818
	2225919	SNV	C	T	58.7963
	2225941	SNV	T	C	62.069
	2225943	SNV	C	A	66.3934
	2225974	SNV	G	A	78.2805
	2225982	SNV	T	A	82.3529
	2226022	SNV	G	T	60.8911
	2226024	SNV	T	A	57.7778
	2226045	SNV	C	A	71.4912
	2226055	SNV	A	G	77.551
	2226062	SNV	G	A	69.1542
	2226095	SNV	T	A	75.6944
	2226107	SNV	T	C	77.9736
	2226109	SNV	T	G	68.8976
	2226133	SNV	C	G	65.0794
	2226141	SNV	C	T	57.2519
	2226172	SNV	T	G	51.9084
	2226181	SNV	C	T	55.1471
	2226205	SNV	T	G	66.129
	2226234	SNV	A	C	50
	2226305	Deletion	A	-	59.1549
	2226355	SNV	G	C	63.2184
	2226396	Insertion	-	A	51.2315
	2226396	SNV	C	T	52.4324
	2226476	SNV	A	G	72.973
	2226503	SNV	A	C	68.4492
	2226560	SNV	C	T	81.3953
	2226869	Deletion	A	-	54.5455
	2226937	SNV	A	G	56.6038
	2226977	SNV	A	T	70.0405
	2227017	SNV	A	C	73.9766
	2227061	SNV	A	G	76.4706
	2227118	SNV	T	C	65.5844
	2227121	SNV	A	C	63.125
	2227341	SNV	T	C	78.5047	yonK
	2227389	SNV	C	T	74.4828	yonK
	2227398	SNV	T	C	72.2008	yonK
	2227431	SNV	A	G	75.3846	yonK
	2227434	SNV	T	C	66.8103	yonK
	2227478	SNV	G	A	78.6517	yonK	Gly61Asp
	2227491	SNV	A	C	71
	2227493	SNV	A	G	68.8172
	2227624	SNV	C	A	63.9053	yonJ
	2227630	SNV	G	A	63.6076	yonJ
	2227636	SNV	T	C	62.8378	yonJ
	2227639	SNV	T	A	63.4812	yonJ
	2227690	SNV	A	G	50.4202	yonJ
	2227819	SNV	C	T	66.1836	yonJ
	2227825	SNV	C	T	58.0952	yonJ
	2227834	SNV	C	T	57.5893	yonJ
	2227923	SNV	A	G	77.3973	yonJ	Asn140Ser
	2228107	SNV	C	T	73.3068	yonJ
	2228209	MNV	TT	AC	70.3072	yonJ
	2228332	SNV	A	C	69.4051	yonJ
	2246568	SNV	G	A	64.7727
	2249115	SNV	T	A	55.9322
	2249121	SNV	T	C	50.365
	2249186	SNV	G	A	70.3364	cwlP
	2249204	SNV	C	T	71.4286	cwlP
	2249240	SNV	C	T	68.7345	cwlP
	2249276	SNV	A	G	57.7904	cwlP
	2249279	SNV	C	T	63.0499	cwlP
	2249321	SNV	T	A	66.3636	cwlP
	2249325	SNV	A	G	62.5369	cwlP	Ile58Val
	2249330	MNV	CA	TG	56.9106	cwlP	Asp59_Thr60delinsAspAla
	2249371	SNV	A	G	66.6667	cwlP	Lys73Arg
	2249408	SNV	A	G	52.2059	cwlP
	2249477	SNV	C	T	52.9167	cwlP
	2249525	SNV	A	T	68.6667	cwlP
	2249591	SNV	G	A	57.3684	cwlP
	2249615	SNV	C	T	61.194	cwlP
	2249624	SNV	G	A	63.7555	cwlP
	2249870	SNV	G	A	71.3542	cwlP
	2249888	SNV	T	C	76.0599	cwlP
	2250008	SNV	G	A	51.2821	cwlP
	2250389	SNV	T	C	62.3762	cwlP
	2250395	SNV	A	T	53.6	cwlP	Arg414Ser
	2250416	SNV	G	A	53.3333	cwlP
	2250473	SNV	C	T	52.9661	cwlP
	2253218	SNV	T	A	73.2301	cwlP
	2253248	SNV	C	T	70.1754	cwlP
	2253329	SNV	C	T	67.4473	cwlP
	2253377	SNV	T	C	57.7982	cwlP
	2253401	SNV	A	T	50	cwlP
	2253419	SNV	T	C	63.4409	cwlP
	2253566	SNV	A	G	64.4518	cwlP
	2253641	SNV	A	G	87.6147	cwlP
	2253776	SNV	T	C	66.8033	cwlP
	2253785	SNV	G	C	65.4321	cwlP
	2253791	SNV	A	C	62.931	cwlP
	2253863	SNV	A	G	64.1509	cwlP
	2253872	SNV	T	C	62.9921	cwlP
	2254058	SNV	A	T	62.3824	cwlP
	2254062	SNV	G	A	68.5879	cwlP	Ala1637Thr
	2254109	SNV	T	C	65.371	cwlP
	2254202	SNV	T	A	77.1978	cwlP
	2254238	SNV	A	G	71.5278	cwlP
	2254253	SNV	T	C	64.4444	cwlP
	2254280	SNV	C	T	57.9186	cwlP
	2254292	Deletion	C	-	62.7178	cwlP	Ile1713fs
	2254295	Insertion	-	A	55.2189	cwlP	Ser1714fs
	2254373	SNV	A	G	60.4651	cwlP
	2254394	SNV	A	T	58.9474	cwlP
	2254403	SNV	G	A	51.4286	cwlP
	2254445	SNV	A	C	67.6923	cwlP
	2254475	SNV	G	T	50	cwlP
	2254481	SNV	G	A	55.5556	cwlP
	2254529	SNV	T	A	62.2881	cwlP
	2254565	SNV	A	C	74.4479	cwlP
	2254589	SNV	G	A	75.1111	cwlP
	2254595	SNV	G	A	69.1667	cwlP
	2254619	SNV	C	T	65.7005	cwlP
	2254640	SNV	A	G	66.9903	cwlP
	2254649	SNV	T	C	66.8	cwlP
	2254670	SNV	A	G	67.8571	cwlP
	2254722	SNV	G	T	57.6132	cwlP	Val1857Phe
	2254724	SNV	C	T	55.6054	cwlP
	2254730	SNV	C	T	50.3937	cwlP
	2254757	SNV	A	G	58.4838	cwlP
	2254769	SNV	A	G	51.9685	cwlP
	2254799	SNV	A	G	56.6265	cwlP
	2254829	SNV	T	C	54.4776	cwlP
	2254832	SNV	G	A	52.7778	cwlP
	2254844	SNV	A	G	58.011	cwlP
	2254846	SNV	A	G	56.3536	cwlP	Gln1898Arg
	2254958	SNV	G	A	68.6207	cwlP
	2254973	SNV	C	T	64.8387	cwlP
	2255033	SNV	T	G	74.4186	cwlP
	2255051	SNV	G	C	71.7131	cwlP
	2255066	SNV	T	A	53.4031	cwlP
	2258847	SNV	T	C	50.7853	yomG
	2258858	SNV	G	A	67.9012	yomG	Arg676Lys
	2258868	SNV	C	T	73.6842	yomG
	2258886	SNV	G	A	62.9956	yomG
	2258890	SNV	G	A	57.346	yomG	Ala687Thr
	2258955	SNV	A	G	56.7766	yomG
	2258974	SNV	G	A	71.6216	yomG	Val715Ile
	2259006	SNV	G	A	62.2302	yomG
	2259024	SNV	A	T	55.122	yomG
	2259057	SNV	T	C	60.1942	yomG
	2259065	SNV	C	T	54.7619	yomG	Ser745Leu
	2259069	SNV	G	A	56	yomG
	2259072	SNV	C	T	74.6341	yomG
	2259103	SNV	A	T	66.2602	yomG	Met758Leu
	2259106	SNV	C	T	62.1514	yomG
	2259635	SNV	C	T	51.0309	yomF	Thr54Ile
	2259660	SNV	G	A	61.7021	yomF
	2259672	SNV	A	T	54.2601	yomF
	2259675	SNV	A	G	55.3073	yomF
	2259681	SNV	C	A	55	yomF	Asp69Glu
	2259687	SNV	C	T	58.3333	yomF
	2259714	SNV	A	T	75.5952	yomF
	2259731	SNV	C	T	67.1233	yomF	Ala86Val
	2259777	SNV	A	T	62.2449	yomF
	2259780	SNV	T	C	60.5505	yomF
	2259924	SNV	A	G	75.7202	yomF
	2259942	SNV	C	T	58.952	yomF
	2260101	SNV	A	G	70.5036	yomF
	2260164	SNV	C	G	60.8696	yomF
	2260179	SNV	A	G	70.7071	yomF
	2260305	SNV	C	T	50
	2260306	SNV	C	T	56.5217
	2260538	SNV	C	T	72.7019	yomE	Ala69Val
	2260542	SNV	A	T	71.5134	yomE
	2260626	SNV	T	C	66.2602	yomE
	2260656	SNV	T	A	70.9877	yomE
	2260701	SNV	A	C	54.4444	yomE
	2260719	SNV	T	G	72.6667	yomE
	2263983	SNV	A	G	70.936	blyA
	2264087	SNV	C	T	59.1346	blyA	Ala200Val
	2264090	SNV	T	C	62.7451	blyA	Val201Ala
	2264145	SNV	T	A	64.4809	blyA
	2264193	SNV	T	C	73.7864	blyA
	2264260	SNV	A	G	78.8288	blyA	Thr258Ala
	2264358	SNV	T	C	68.8889	blyA
	2264376	SNV	C	A	75.6184	blyA
	2264395	SNV	G	A	58.5227	blyA	Val303Ile
	2264397	SNV	C	T	60.6557	blyA
	2264403	SNV	A	T	50.8876	blyA
	2264412	SNV	T	A	61.5385	blyA
	2264418	SNV	C	T	55.3333	blyA
	2264430	SNV	G	A	60.4938	blyA
	2264448	SNV	T	A	66.5116	blyA
	2264466	SNV	T	C	66.8605	blyA
	2264477	SNV	G	A	71.1864	blyA	Ser330Asn
	2264520	SNV	C	A	66.791	blyA
	2264523	SNV	T	A	62.8205	blyA	Asn345Lys
	2264526	SNV	C	T	70.9544	blyA
	2264547	SNV	A	C	51.8182	blyA	Lys353Asn
	2264559	SNV	A	G	50.8671	blyA
	2270439	MNV	GT	TG	53.3898	uvrX	Gln406_Arg407delinsHisArg
	2270458	SNV	T	A	58.8889	uvrX
	2270479	SNV	C	A	73.8095	uvrX
	2270491	SNV	A	C	70.1195	uvrX
	2270494	SNV	G	T	74.1935	uvrX
	2270527	SNV	A	C	71.7325	uvrX
	2270530	SNV	G	A	71.0059	uvrX
	2270571	SNV	G	A	75.8186	uvrX
	2270575	SNV	C	T	75.1082	uvrX
	2270599	SNV	C	T	64.0394	uvrX
	2270737	SNV	C	A	69.3182	uvrX	Glu307Asp
	2270752	SNV	C	T	61.9565	uvrX
	2270758	SNV	T	A	62.5	uvrX
	2270764	SNV	A	G	50	uvrX
	2270829	SNV	G	A	54.0984	uvrX
	2270836	SNV	C	A	60.0877	uvrX
	2270851	SNV	A	T	72.2222	uvrX	Ser269Arg
	2270858	SNV	G	A	77.0833	uvrX	Thr267Ile
	2270860	SNV	G	A	76.087	uvrX
	2270890	SNV	G	A	51.1962	uvrX
	2271094	SNV	A	C	65.109	uvrX
	2271098	SNV	C	T	66.1585	uvrX	Arg187His
	2271121	SNV	T	C	67.2414	uvrX
	2271154	SNV	C	T	57.8544	uvrX
	2271157	SNV	T	C	55.5556	uvrX
	2271265	SNV	T	C	65.9574	uvrX
	2271340	SNV	C	T	51.2658	uvrX
	2271346	SNV	A	G	50	uvrX
	2271445	SNV	A	G	60.6838	uvrX
	2271448	SNV	T	C	61.435	uvrX
	2271496	SNV	T	C	59.292	uvrX
	2271532	SNV	C	T	63.2302	uvrX
	2271550	SNV	G	A	68.314	uvrX
	2271572	SNV	A	C	72.3118	uvrX	Met29Arg
	2271631	SNV	A	T	70.283	uvrX
	2271722	SNV	G	A	60.8365	yolD
	2271729	SNV	T	C	56.5022	yolD	Lys85Arg
	2271731	SNV	T	G	58.7444	yolD	Gln84His
	2271746	SNV	T	A	64.0719	yolD
	2271844	SNV	T	G	63.1769	yolD	Ile47Leu
	2271866	SNV	A	G	64.5985	yolD
	2271881	SNV	C	T	70.3846	yolD
	2271920	SNV	C	T	60.3865	yolD
	2271926	SNV	C	T	66	yolD
	2271946	SNV	T	G	66.5441	yolD	Met13Leu
	2271974	SNV	T	C	65.9193	yolD
	2271987	SNV	C	A	50.5102
	2272435	SNV	A	G	61.4907	yolC	Asn94Asp
	2272437	SNV	T	A	62.8743	yolC	Asn94Lys
	2272440	SNV	A	G	66.4336	yolC
	2272465	SNV	T	C	72.956	yolC
	2272480	SNV	C	T	57.8947	yolC	Pro109Ser
	2272482	SNV	C	T	63.5135	yolC
	2272488	SNV	G	A	71.7391	yolC
	2272494	SNV	T	C	58.3333
	2273495	SNV	T	A	59.4203
	2273505	SNV	G	A	70.2206
	2273540	SNV	A	T	73.0627
	2273561	SNV	G	A	75.2475
	2273578	SNV	T	A	65.3061
	2273583	Insertion	-	G	57.1429
	2273905	SNV	A	G	79.5796
	2274565	SNV	C	T	55.303	yokK	Ser191Asn
	2276133	SNV	T	C	60.9375	yokI	Asp430Gly
	2276150	SNV	A	G	55.9524	yokI
	2276516	SNV	C	T	64.5833	yokI
	2276543	SNV	G	A	66.8942	yokI
	2276546	SNV	T	C	69.9647	yokI
	2276556	SNV	C	T	70.751	yokI	Gly289Glu
	2276563	SNV	G	A	59.7458	yokI
	2276587	SNV	C	T	55.8282	yokI	Val279Met
	2276621	SNV	G	A	52.3179	yokI
	2276624	SNV	C	A	50.6757	yokI
	2276798	SNV	C	G	68.6508	yokI
	2276808	SNV	C	T	53.9683	yokI	Ser205Asn
	2276850	SNV	T	C	68.9498	yokI	Glu191Gly
	2277026	SNV	A	G	69.2	yokI
	2277029	SNV	A	G	65.3226	yokI
	2277284	SNV	T	G	70.5882	yokI
	2277292	MNV	TG	CA	57.3964	yokI	Ser43_Lys44delinsSerGlu
	2277330	SNV	T	C	57.3333	yokI	Lys31Arg
	2277338	SNV	C	A	58.7786	yokI
	2277340	SNV	C	T	57.931	yokI	Val28Met
	2277347	SNV	C	T	67	yokI
	2277371	SNV	G	A	71.0059	yokI
	2277434	SNV	T	C	64.4578
	2277440	SNV	C	T	58.209
	2277475	SNV	G	C	52.5424
	2279884	SNV	T	A	61.2676
	2279889	SNV	T	A	61.0063
	2279899	SNV	A	T	58.0808
	2279927	SNV	T	G	60.4061
	2279930	SNV	T	C	58.8235
	2279961	Insertion	-	A	63.4085
	2279988	MNV	AT	GA	60.3659	yokF	Val4_Leu5delinsValIle
	2280024	SNV	G	A	68.9076	yokF
	2280093	SNV	G	A	66.4207	yokF
	2280099	SNV	G	A	69.6165	yokF
	2280146	SNV	A	G	65.5405	yokF	Asp57Gly
	2280246	SNV	C	T	60.3604	yokF
	2280252	SNV	A	C	54.6053	yokF
	2280318	SNV	G	A	61.2613	yokF
	2280327	SNV	A	T	72.2222	yokF
	2280330	SNV	A	G	79.5455	yokF
	2280336	SNV	T	C	75.4237	yokF
	2280339	SNV	A	G	74	yokF
	2280366	SNV	G	A	95.7447	yokF
	2280369	SNV	T	G	84.8739	yokF
	2280372	SNV	A	G	88.2883	yokF
	2280375	SNV	T	C	67.8832	yokF
	2280378	SNV	C	T	65.2482	yokF
	2280387	SNV	T	C	65.6085	yokF
	2280537	SNV	A	G	63.0542	yokF
	2280556	SNV	C	A	64.977	yokF	Leu194Ile
	2280588	SNV	T	C	71.3855	yokF
	2280622	SNV	A	G	69.8565	yokF	Thr216Ala
	2280625	SNV	A	G	74.0385	yokF	Thr217Ala
	2280641	SNV	C	A	67.4877	yokF	Ala222Glu
	2280660	SNV	A	T	64.2857	yokF
	2280663	SNV	A	T	63.7681	yokF
	2280665	SNV	C	A	64.2857	yokF	Thr230Lys
	2280675	SNV	A	T	68.6486	yokF
	2280723	SNV	T	A	88.7097	yokF
	2280731	SNV	A	C	64.7887	yokF	Glu252Ala
	2280733	SNV	A	T	61.745	yokF	Thr253Ser
	2280855	SNV	T	A	55.6034	yokF		SPß
	2480646	MNV	TA	AT	93.75
	2480667	Deletion	T	-	93.3333
	3537576	Insertion	-	A	50.8197	levB	Asp24fs
	3537578	MNV	CT	AC	57.0552	levB	Asp24_Leu25delinsGluLeu
	3771703	SNV	A	T	85.1852	rapB	Phe144Tyr
	3771705	SNV	A	G	87.2727	rapB
	3771708	SNV	A	G	91.6667	rapB
	3771714	SNV	C	A	69.0789	rapB
	3935823	Deletion	T	-	66.6667

## Sheet: population B310m
	List of SNPs detected in the evolved B310m population
	Reference Position	Type	Reference	Allele	Frequency	Overlapping annotations	Amino acid change
	608215	Insertion	-	A	57.8947
	840447	SNV	T	C	53.0612	mapB	Lys13Arg
	1293875	SNV	C	T	71.09	yjzI
	1317153	Insertion	-	GT	100
	1423158	SNV	G	A	91.5888	mznA	Leu26Phe
	1444923	SNV	A	T	63.125	ykvP
	1444925	SNV	A	T	72.2222	ykvP	Lys276Ile
	1444940	SNV	A	G	52.071	ykvP	Lys281Arg
	1449170	SNV	T	C	74.5763
	1449176	SNV	A	T	55.4286
	1459877	Insertion	-	T	52.0408	ptsI	His76fs
	1459878	SNV	C	A	60	ptsI	Leu77Ile
	1881086	SNV	G	A	68.2927
	1881093	Deletion	T	-	52.4528
	1881103	SNV	T	A	60	ynzG
	1881106	SNV	A	G	62.406	ynzG
	1883804	SNV	G	A	53.3981
	1883813	SNV	T	C	56.7442
	1895714	SNV	C	A	69.2308	yncB
	1895717	SNV	C	T	69.4064	yncB
	1895744	SNV	A	G	64.1221	yncB
	1895750	SNV	G	A	51.7588	yncB
	1902224	SNV	G	T	58.9109	thyA
	1902326	SNV	A	G	74.5011	thyA
	1902350	SNV	C	G	72.7074	thyA	Ile44Met
	1902434	SNV	G	A	72.0648	thyA
	1902458	SNV	T	G	62.5483	thyA
	1902461	SNV	T	C	61.8321	thyA
	1902469	SNV	A	C	61.3971	thyA	Asn84Thr
	1902476	SNV	A	G	52.9954	thyA
	1902491	SNV	C	A	74.3396	thyA
	1902524	SNV	A	C	75.9398	thyA
	1902629	SNV	T	C	66.2198	thyA
	1902632	SNV	A	G	62.2396	thyA
	1902674	SNV	A	T	78.4047	thyA	Glu152Asp
	1902722	SNV	C	T	70.5736	thyA
	1902728	SNV	A	G	59.3103	thyA
	1902734	SNV	G	T	51.2111	thyA
	1902737	SNV	A	G	55.7632	thyA
	1902770	SNV	T	C	73.6142	thyA
	1902776	SNV	A	G	67.2727	thyA
	1902782	SNV	A	G	68.6275	thyA
	1902806	SNV	T	C	74.1117	thyA
	1902917	SNV	T	C	92.3963	thyA
	1902920	SNV	A	G	83.0228	thyA
	1902984	SNV	G	A	68.0628	thyA	Asp256Asn
	1902993	SNV	A	G	51.7007	thyA	Ile259Val	prophage-like el.5
	2037512	Insertion	-	TCT	69.1756
	2037524	SNV	T	C	66.242
	2058157	SNV	G	T	71.0648	yobE
	2058214	SNV	C	T	74.5981	yobE
	2058217	SNV	G	A	71.6511	yobE
	2058223	SNV	A	G	76.1194	yobE
	2058231	SNV	T	C	74.7024	yobE	Leu144Pro
	2058241	SNV	T	A	71.0938	yobE
	2058310	SNV	A	T	65.4155	yobE
	2059719	SNV	T	C	53.5912	yozW	Asp49Gly
	2059742	SNV	A	T	60.6695	yozW
	2059744	SNV	T	C	67.0103	yozW	Ile41Val
	2059751	SNV	C	T	61.194	yozW
	2059759	SNV	T	C	67.1875	yozW	Ile36Val
	2059765	MNV	TT	CC	60.6061	yozW	Lys33_Thr34delinsLysAla
	2059769	SNV	A	C	58.1395	yozW
	2059801	SNV	T	C	73.0769	yozW	Ser22Gly
	2059833	SNV	A	T	56.3265	yozW	Met11Lys
	2059835	SNV	T	C	53.6458	yozW
	2059839	SNV	G	T	51.1236	yozW	Thr9Asn
	2059843	SNV	A	C	70.2509	yozW	Ser8Ala
	2059854	SNV	A	G	72.4739	yozW	Ile4Thr
	2059891	SNV	T	A	64.3443
	2059939	SNV	A	T	58.9286
	2059950	SNV	G	A	54.4304
	2059958	SNV	C	T	53.3333
	2059972	Insertion	-	G	50.6494
	2059982	SNV	A	G	65.7143
	2059985	SNV	A	T	61.5385
	2060005	SNV	G	T	64.9254
	2060023	SNV	T	G	58.296	yozX
	2060088	SNV	C	T	81.203	yozX	Ser27Phe
	2060127	MNV	GC	AT	79.5238	yozX	Gly40Asp
	2060142	SNV	T	G	66.1017	yozX	Ile45Arg
	2060156	SNV	A	G	51.0638	yozX	Asn50Asp
	2060160	SNV	T	A	52.7397	yozX
	2060164	SNV	T	A	57.5	yozX	His52Gln
	2060194	SNV	A	G	77.3006	yozX
	2060201	SNV	T	C	80	yozX	Ser65Pro
	2060215	SNV	T	A	79.5987	yozX	His69Gln
	2061583	SNV	T	A	72.7273
	2061595	SNV	T	C	53.9419
	2061600	SNV	C	T	52.7094
	2061750	SNV	A	G	76.3566
	2061760	SNV	T	C	77.1574
	2061779	SNV	A	T	82.5743
	2061782	SNV	T	C	83.8013
	2061798	Insertion	-	T	52.6022
	2061806	SNV	T	C	67.0588
	2061808	SNV	A	T	65.5977
	2061838	SNV	T	C	67.5585
	2061848	SNV	A	G	76.6962
	2061857	SNV	G	A	70.3854	yozZ
	2061873	SNV	G	A	77.2926	yozZ	Asp7Asn
	2061878	SNV	A	G	75.4967	yozZ
	2061896	SNV	T	A	68.323	yozZ
	2061902	SNV	G	A	56.1404	yozZ
	2061905	SNV	T	A	57.5893	yozZ
	2061918	SNV	T	A	50.6329	yozZ	Leu22Met
	2061923	SNV	C	T	62.0253	yozZ
	2061926	SNV	T	C	75.3846	yozZ
	2061935	SNV	T	C	77.7385	yozZ
	2061997	SNV	C	A	61.7761
	2062001	SNV	A	C	64.5833
	2062014	SNV	G	A	51.9231
	2062017	SNV	T	C	60.1852
	2062039	SNV	T	A	69.4444
	2063558	MNV	CT	TC	58.3732	yobH	Lys202Arg
	2063564	SNV	A	T	75.1773	yobH
	2063567	SNV	A	G	73.6486	yobH
	2063590	SNV	A	G	80.7775	yobH	Phe192Leu
	2063621	SNV	G	A	62.8571	yobH
	2063759	SNV	A	C	51.3274	yobH	Phe135Leu
	2063761	MNV	AC	GT	54.4944	yobH	Leu134_Phe135delinsLeuLeu
	2063795	SNV	C	T	78.427	yobH
	2063804	SNV	T	A	50.8108	yobH
	2063828	SNV	A	G	59.0717	yobH
	2063834	SNV	G	A	65.2997	yobH
	2063846	SNV	G	A	72.8132	yobH
	2063927	SNV	A	T	71.8954	yobH
	2063933	SNV	T	C	73.0697	yobH
	2064059	SNV	C	A	63.8243	yobH	Glu35Asp
	2064071	SNV	T	C	73.2932	yobH
	2064113	SNV	G	A	80.5907	yobH
	2064121	MNV	AA	GG	72.2826	yobH
	2064128	SNV	T	C	73.2648	yobH
	2064254	SNV	C	T	78.9116	yozK
	2064386	SNV	T	C	55.122	yozK
	2064413	SNV	A	C	50.5	yozK	Asp45Glu
	2064612	SNV	G	A	53.9474	yozL
	2064619	SNV	T	C	59.276	yozL	Lys72Arg
	2064621	SNV	T	G	58.7234	yozL	Gln71His
	2064928	SNV	G	A	61.8605
	2064931	SNV	C	A	67.5676
	2064937	SNV	A	G	67.033
	2064988	SNV	C	A	67.6471
	2065016	SNV	T	A	69.4915
	2065033	SNV	T	A	78.1879
	2065069	SNV	G	A	65.4237	yozM	Val10Ile
	2065071	SNV	C	T	57.0064	yozM
	2065082	SNV	C	T	51.7241	yozM	Ala14Val
	2065133	SNV	T	A	70.1124	yozM	Val31Glu
	2065167	SNV	G	T	72.1519	yozM
	2065180	SNV	G	C	70.8609	yozM	Glu47Gln
	2065212	SNV	A	T	55.102	yozM
	2065237	SNV	G	A	69.4853	yozM	Ala66Thr
	2065242	SNV	A	G	68.5185	yozM
	2065258	SNV	A	G	56.7669	yozM	Lys73Glu
	2065261	SNV	G	C	56.654	yozM	Asp74His
	2069288	SNV	T	C	64.0845	yoyA	Ile92Val
	2069295	SNV	A	G	73.7089	yoyA
	2069303	SNV	G	A	76.5896	yoyA
	2069488	SNV	G	T	71.2544	yoyA	Thr25Lys
	2069586	SNV	A	G	65.0376
	2069605	SNV	C	G	71.2766
	2069622	SNV	T	C	76.4595
	2069642	SNV	A	G	81.0247
	2069683	SNV	A	G	75.9834
	2069701	SNV	T	C	78.4
	2069723	SNV	T	A	65.6442
	2069753	SNV	C	T	50	bsrE
	2069757	SNV	C	A	52.5773	bsrE
	2069782	SNV	T	A	52.5641	bsrE
	2072375	SNV	C	T	72.7835	rttL
	2072411	SNV	T	G	67.5159	rttL
	2072414	SNV	A	T	64.1935	rttL
	2072419	SNV	C	A	68.6486	rttL	Val380Phe
	2072443	SNV	T	C	75.6487	rttL	Ile372Val
	2072480	SNV	T	C	76.0234	rttL
	2072495	SNV	C	T	66.5217	rttL
	2072528	SNV	G	A	69.7368	rttL
	2072531	SNV	A	G	66.9782	rttL
	2072534	SNV	G	A	67.7143	rttL
	2072552	SNV	C	A	69.6486	rttL	Met335Ile
	2072556	MNV	GC	AT	68.8034	rttL	Ala334Ile
	2072564	SNV	A	C	82.0059	rttL
	2072603	SNV	G	A	74.9503	rttL
	2072615	SNV	G	A	72.9459	rttL
	2072639	SNV	G	A	68.0101	rttL
	2072645	SNV	A	G	60.9272	rttL
	2072648	SNV	A	T	62.8664	rttL
	2072756	SNV	G	A	54.4554	rttL
	2072759	SNV	C	A	53.7688	rttL
	2072786	SNV	T	C	77.5128	rttL
	2072801	SNV	T	A	75.9494	rttL
	2072867	SNV	A	G	71.2941	rttL
	2072891	SNV	T	C	73.4043	rttL
	2073058	SNV	C	T	61.3419	rttL	Asp167Asn
	2073074	SNV	T	C	73.6018	rttL
	2073122	SNV	G	A	68.9379	rttL
	2073164	SNV	A	G	50.5988	rttL
	2073175	SNV	T	C	56.0563	rttL	Asn128Asp
	2073200	SNV	T	C	58.457	rttL
	2073203	SNV	C	T	63.0435	rttL
	2073232	SNV	C	T	55.5932	rttL	Ala109Thr
	2073236	SNV	A	G	62.9758	rttL
	2073254	SNV	T	C	71.9512	rttL
	2073259	SNV	G	A	72.3451	rttL
	2073293	SNV	C	A	71.1297	rttL
	2073306	SNV	G	T	59.116	rttL	Thr84Lys
	2073314	SNV	C	G	59.5166	rttL	Met81Ile
	2073341	SNV	A	G	72.3288	rttL
	2073347	SNV	A	T	71.4286	rttL
	2073349	SNV	G	A	69.8864	rttL	Leu70Phe
	2073381	SNV	C	T	68.0912	rttL	Gly59Asp
	2073473	SNV	C	A	60.2564	rttL
	2073475	SNV	C	T	52.5424	rttL	Val28Met
	2073482	SNV	C	T	60.1695	rttL
	2073506	SNV	G	A	64.5299	rttL
	2073542	SNV	C	T	60.084	rttL
	2073579	Deletion	T	-	51.0823
	2073611	SNV	G	C	62.0536
	2073635	Insertion	-	T	87.5862
	2073642	SNV	T	C	79.1667			prophage-like el.6
	2152343	SNV	G	A	61.1898	yotM
	2152349	SNV	C	T	63.8418	yotM
	2152389	SNV	G	C	73.6515	yotM	Ser155Trp
	2152391	SNV	G	T	73.4737	yotM
	2152400	SNV	A	T	76.8421	yotM
	2152409	SNV	T	C	77.8706	yotM
	2152438	MNV	CT	AC	72.6368	yotM	Lys138_Ala139delinsLysSer
	2152445	SNV	T	A	78.7383	yotM
	2152466	SNV	T	C	69.863	yotM
	2152472	SNV	C	T	66.0147	yotM
	2152490	SNV	C	T	65.9401	yotM
	2152493	SNV	A	G	51.145	yotM
	2152505	SNV	A	T	50.2283	yotM	Asp116Glu
	2152510	SNV	T	C	67.4121	yotM	Asn115Asp
	2152529	SNV	T	C	76.2215	yotM
	2152535	SNV	T	C	79.1667	yotM
	2152538	SNV	C	A	79.375	yotM
	2152556	SNV	C	A	73.5974	yotM
	2152568	SNV	G	A	72.7915	yotM
	2152596	SNV	C	T	67.931	yotM	Arg86Lys
	2152653	SNV	C	T	67.1233	yotM	Ser67Asn
	2152655	SNV	T	C	66.6667	yotM
	2152664	SNV	C	T	67.9104	yotM
	2152676	SNV	G	A	71.5385	yotM
	2152679	SNV	G	A	75.4545	yotM
	2152757	SNV	G	A	57.384	yotM
	2152774	SNV	G	T	50.5051	yotM
	2152778	SNV	A	G	57.561	yotM
	2152784	SNV	T	C	54.5946	yotM
	2152786	SNV	A	G	53.9877	yotM
	2152790	SNV	T	C	73.9796	yotM
	2152802	SNV	A	T	84.4291	yotM
	2152922	SNV	G	A	69.3833
	2152943	SNV	A	G	75.1799	yotL	Lys6Arg
	2152971	SNV	C	T	76.3754	yotL
	2153001	SNV	T	C	64.7249	yotL
	2153011	SNV	T	C	66.2791	yotL	Cys29Arg
	2153023	SNV	T	C	71.0372	yotL	Ser33Pro
	2153025	SNV	A	T	63.6975	yotL
	2153031	SNV	A	G	69.5161	yotL
	2153050	SNV	G	A	70.2703	yotL	Gly42Ser
	2153097	SNV	T	G	67.5147	yotL
	2153118	SNV	A	C	63.3224	yotL
	2153133	SNV	A	T	62.8829	yotL
	2153139	SNV	C	T	54.0909	yotL
	2153219	SNV	C	T	57.8714	yotK
	2153234	SNV	C	T	59.3434	yotK
	2153255	SNV	T	C	59.5174	yotK
	2153266	SNV	A	G	61.5591	yotK
	2153276	SNV	T	A	57.4939	yotK	Glu27Asp
	2153330	SNV	T	A	59.3496	yotK	Gln9His
	2153347	SNV	C	T	61.0224	yotK	Ala4Thr
	2153364	SNV	G	A	51.4523
	2153366	SNV	C	T	56.1644
	2153654	SNV	A	T	58.8785
	2157560	MNV	AC	TA	55.3957	yosW	Ser41Ile
	2157578	SNV	A	G	67.4877	yosW
	2157590	SNV	T	C	75.8465	yosW
	2157674	SNV	C	A	50.3425	yosW	Met3Ile
	2157683	SNV	C	T	54.5679
	2157705	SNV	A	G	57.2438
	2157847	Deletion	A	-	59.4595	yosV	Phe91fs
	2157850	SNV	A	T	53.3835	yosV	Asp90Glu
	2157885	SNV	T	C	63.9922	yosV	Thr79Ala
	2157892	SNV	C	T	63.5081	yosV
	2157912	SNV	T	C	64.726	yosV	Ile70Val
	2157937	SNV	A	G	66.2214	yosV
	2158051	SNV	C	T	68.6071	yosV
	2158086	SNV	C	T	72.2372	yosV	Val12Ile
	2158095	SNV	T	A	64	yosV	Ile9Leu
	2158114	SNV	A	T	52.439	yosV	Phe2Leu
	2158165	SNV	T	C	62.5498	yojW
	2158186	SNV	G	A	51.505	yojW
	2158200	SNV	C	T	58.5561	yojW	Glu30Lys
	2158219	SNV	T	C	65.3101	yojW
	2158229	SNV	T	G	66.0532	yojW	Glu20Ala
	2158300	SNV	C	T	53.8206
	2158310	SNV	T	G	51.7572
	2163253	SNV	T	A	56.5558	nrdEB	Met704Leu
	2163320	SNV	T	A	54.8148	nrdEB
	2163341	SNV	A	G	52.1064	nrdEB
	2163554	SNV	A	G	59.2664	nrdEB
	2163591	SNV	G	C	51.7327	nrdEB	Thr591Arg
	2163650	SNV	G	A	54.2694	nrdEB
	2163737	SNV	T	A	56.9476	nrdEB	Gln542His
	2163827	SNV	G	T	61.144	nrdEB
	2163926	SNV	T	C	55.8594	nrdEB
	2164088	SNV	G	T	58.9147	nrdEB
	2164101	SNV	C	T	56.8019	nrdEB	Gly421Asp
	2164147	SNV	C	T	50.5226	nrdEB	Asp406Asn
	2164307	SNV	A	T	55.6025	nrdEB
	2164325	SNV	A	G	50.8961	nrdEB
	2164417	SNV	G	T	50.9524	nrdEB	Leu316Ile
	2164424	SNV	T	A	51.9685	nrdEB
	2164433	SNV	C	T	56.8995	nrdEB
	2164523	SNV	G	A	51.4019	nrdEB
	2164532	SNV	C	T	50	nrdEB
	2164534	SNV	G	A	53.5573	nrdEB
	2164580	SNV	C	T	58.3864	nrdEB
	2164586	SNV	G	A	64.1434	nrdEB
	2165054	SNV	A	G	53.3011	nrdEB
	2165165	SNV	T	C	55.1648	nrdEB
	2165210	SNV	C	T	57.3798	nrdEB
	2165216	SNV	G	A	58.2651	nrdEB
	2165222	SNV	G	A	57.6923	nrdEB
	2165264	SNV	A	G	54.9902	nrdEB
	2165270	SNV	T	C	58.2524	nrdEB
	2165450	SNV	G	A	52.7352	nrdEB
	2165495	SNV	T	A	68.6667	nrdEB
	2165501	SNV	A	G	60.2537	nrdEB
	2165564	SNV	G	A	58.3643	nrdEB
	2165573	SNV	T	C	57.0332	nrdEB
	2165594	SNV	A	C	70.0957	nrdIB	Asn7Lys
	2165637	SNV	T	C	55.5556	nrdIB
	2165856	SNV	T	C	60.1246	nrdIB
	2165863	SNV	T	G	67.033	nrdIB	Asn35Thr
	2166113	SNV	T	C	66.7197	yosL
	2166170	SNV	T	C	58.0537	yosL
	2166209	SNV	G	A	54.4681	yosL
	2166264	SNV	T	C	52.6559	yosL	Asn21Ser
	2166296	SNV	A	G	50.7368	yosL
	2170522	SNV	T	G	52.9915	yorX
	2170597	SNV	G	A	54.7025	yorX
	2170617	SNV	C	T	65.6766	yorX	Gly39Arg
	2170626	MNV	AA	GT	65.9381	yorX	Val35_Tyr36delinsValHis
	2170702	SNV	G	A	59.0129	yorX
	2170817	SNV	T	G	60.7629	yorW	Asn107Thr
	2170820	SNV	T	A	59.4059	yorW	Asn106Ile
	2170860	SNV	A	T	53.861	yorW	Tyr93Asn
	2170966	SNV	A	C	55.1402	yorW
	2170972	SNV	C	T	52.3913	yorW
	2170982	SNV	T	A	58.1513	yorW	Glu52Val
	2171035	SNV	A	G	58.0398	yorW
	2171160	SNV	C	T	50	yorV
	2171275	SNV	T	C	59.7424	yorV	Lys28Arg
	2171329	SNV	T	C	60.9589	yorV	Lys10Arg
	2171336	MNV	GG	AA	59.6875	yorV
	2173244	SNV	A	G	73.2484	yorS
	2173258	MNV	TT	CA	84.2818	yorS	Leu64_Asn65delinsLeuAsp
	2173276	SNV	C	T	88.9688	yorS	Asp59Asn
	2173334	SNV	A	G	68.3761	yorS
	2173337	SNV	T	C	64.9682	yorS
	2173346	SNV	T	C	52.4138	yorS
	2173348	SNV	T	C	55.2381	yorS	Lys35Glu
	2173372	SNV	A	G	70.303	yorS	Tyr27His
	2173384	SNV	A	T	72.9545	yorS	Tyr23Asn
	2173433	SNV	C	T	65.7895	yorS
	2173561	SNV	G	A	72.5926	yorR
	2173594	SNV	C	T	69.6466	yorR
	2173612	SNV	A	C	58.3106	yorR
	2173626	SNV	T	G	67.5875	yorR
	2173629	SNV	T	C	72.0833	yorR	Lys110Glu
	2173651	SNV	G	A	68.5969	yorR
	2173676	MNV	GC	AT	65.6716	yorR	Ala94Ile
	2173709	SNV	C	T	70.0535	yorR	Arg83Gln
	2173726	SNV	G	A	67.069	yorR
	2173774	SNV	G	A	76.514	yorR
	2173795	SNV	A	G	73.3925	yorR
	2173803	SNV	G	A	71.8663	yorR
	2173807	SNV	A	G	74.6429	yorR
	2173816	SNV	T	C	50.7143	yorR
	2173834	SNV	T	C	65.1982	yorR
	2173841	SNV	T	G	65.2459	yorR	Lys39Thr
	2173891	SNV	A	G	74.1935	yorR
	2173953	SNV	T	C	52.2222	yorR	Thr2Ala
	2173971	SNV	C	T	71.1246	yorQ
	2173976	SNV	C	T	66.5746	yorQ	Val46Ile
	2173998	SNV	G	A	62.844	yorQ
	2174019	SNV	T	C	50.2439	yorQ
	2174027	SNV	T	C	56.71	yorQ	Ile29Val
	2174040	SNV	A	G	68.3473	yorQ
	2174104	SNV	T	C	71.1697	yorQ	Lys3Arg
	2174115	SNV	C	T	70.3259	yorP	Ala69Thr
	2174158	SNV	A	G	73.823	yorP
	2174209	SNV	T	C	76.701	yorP
	2174218	SNV	G	A	75.1185	yorP
	2174236	SNV	C	T	61.9048	yorP
	2174239	SNV	C	A	61.5873	yorP
	2174248	SNV	T	A	74.2038	yorP
	2174251	SNV	G	A	68.1529	yorP
	2174254	SNV	T	G	72.9299	yorP
	2174283	SNV	C	T	74.0072	yorP	Val13Ile
	2174329	SNV	A	C	55.2716
	2175614	SNV	A	T	54.8387	yorL
	2175630	SNV	C	T	63.1737	yorL	Ser1295Asn
	2175665	SNV	T	A	71.7391	yorL
	2175746	SNV	T	C	80.1268	yorL
	2175772	SNV	T	C	79.2593	yorL	Ile1248Val
	2175797	SNV	T	G	78.3394	yorL
	2175855	SNV	A	G	73.5577	yorL	Val1220Ala
	2175866	SNV	A	T	73.7249	yorL
	2175886	SNV	C	T	76.2357	yorL	Ala1210Thr
	2176313	SNV	G	A	83.8806	yorL
	2176421	SNV	A	T	73.5401	yorL
	2176735	SNV	C	T	71.5342	yorL	Asp927Asn
	2177270	MNV	TG	CT	62.9834	yorL	Thr748Lys
	2177299	SNV	T	C	71.9328	yorL	Asn739Asp
	2177312	SNV	A	T	65.8986	yorL
	2177354	SNV	C	T	73.7261	yorL
	2177393	SNV	C	G	62.0499	yorL	Lys707Asn
	2177447	SNV	T	C	74.1408	yorL
	2177459	SNV	T	C	74.1533	yorL
	2177498	SNV	A	G	73.7288	yorL
	2177534	SNV	T	G	75.2182	yorL
	2177543	SNV	C	T	74.9117	yorL
	2177567	SNV	A	T	68.9076	yorL	Asn649Lys
	2177797	SNV	A	G	81.3187	yorL
	2177834	SNV	C	T	82.2674	yorL
	2177852	SNV	T	C	76.9932	yorL
	2177891	MNV	CT	TG	71.8935	yorL	Lys541Thr
	2177894	SNV	C	T	70.1754	yorL
	2177978	SNV	T	C	76.4065	yorL
	2178038	SNV	C	T	69.9301	yorL
	2178059	SNV	T	A	71.8085	yorL
	2178116	SNV	T	A	75.1295	yorL
	2178185	SNV	A	G	67.5926	yorL
	2178188	SNV	G	A	65.2812	yorL
	2178194	SNV	T	A	68.7697	yorL
	2178248	SNV	A	G	77.6618	yorL
	2178313	SNV	A	G	71.9124	yorL	Ser401Pro
	2178323	MNV	AT	GC	67.5439	yorL	Asn397Ser
	2178359	SNV	T	C	75.2874	yorL
	2178374	SNV	G	A	76.4706	yorL
	2178416	SNV	T	C	71.5116	yorL
	2178477	SNV	G	A	77.9097	yorL	Ala346Val
	2178665	SNV	G	A	70.282	yorL
	2178677	SNV	G	A	74.4186	yorL
	2178782	SNV	T	G	73.3913	yorL
	2178821	SNV	C	T	75.626	yorL
	2179070	SNV	G	T	82.4074	yorL
	2179093	SNV	C	T	82.2785	yorL	Glu141Lys
	2179202	SNV	C	A	73.5883	yorL	Met104Ile
	2179295	SNV	G	A	77.9152	yorL
	2179405	SNV	A	G	56.4935	yorL
	2179424	SNV	T	C	74.6331	yorL
	2179463	SNV	G	A	58.5294	yorL
	2179466	SNV	T	A	55.7471	yorL
	2179469	SNV	A	T	55.8912	yorL
	2179472	SNV	C	T	67.3913	yorL
	2179484	MNV	CC	TT	56.0886	yorL	Arg10Lys
	2179490	SNV	T	A	63.4021	yorL
	2179508	SNV	T	A	74.2138	yorL
	2179625	SNV	G	A	73.8725	yorK
	2179646	SNV	C	T	77.1777	yorK
	2179679	SNV	A	G	76.3092	yorK
	2179834	SNV	C	T	71.2159	yorK	Asp475Asn
	2179994	SNV	C	A	65.7635	yorK
	2180075	SNV	A	G	71.381	yorK
	2180102	SNV	G	A	76.3158	yorK
	2180207	SNV	T	C	65.7382	yorK
	2180216	SNV	G	A	66.3573	yorK
	2180247	SNV	C	T	69.5652	yorK	Ser337Asn
	2180255	SNV	T	C	71.619	yorK
	2180299	SNV	G	T	66.5909	yorK
	2180342	SNV	T	A	50.495	yorK	Glu305Asp
	2180354	SNV	T	C	55.7047	yorK
	2180370	SNV	C	T	51.7375	yorK	Ser296Asn
	2180387	SNV	G	A	62.3318	yorK
	2180393	SNV	A	T	65.2968	yorK
	2180434	SNV	C	T	71.6981	yorK	Asp275Asn
	2180508	SNV	C	T	70.1571	yorK	Ser250Asn
	2180567	SNV	T	C	56.8376	yorK
	2180570	SNV	T	A	61.8644	yorK
	2180648	SNV	A	T	74.3478	yorK
	2180690	SNV	C	T	61.8056	yorK
	2180701	SNV	T	C	74.3119	yorK	Ile186Val
	2180969	SNV	G	A	71.9512	yorK
	2181087	SNV	C	T	61.9469	yorK	Arg57Lys
	2181089	SNV	G	A	58.3333	yorK
	2182168	SNV	G	A	78.3567	yorJ
	2182186	SNV	C	T	77.44	yorJ
	2182315	SNV	G	A	81.0247	yorJ
	2182324	SNV	A	G	76.6724	yorJ
	2182357	SNV	T	C	74.4776	yorJ
	2182446	SNV	G	A	75.4885	yorI
	2182480	SNV	T	A	71.2794	yorI
	2182507	SNV	G	A	54.3379	yorI
	2182510	SNV	G	A	56.0897	yorI
	2182597	SNV	A	G	61.9048	yorI
	2182669	SNV	G	A	64.0845	yorI
	2182744	SNV	T	C	78.6448	yorI
	2182746	SNV	G	A	79.5964	yorI
	2182792	SNV	T	C	81.9945	yorI
	2182804	SNV	T	C	80.0554	yorI
	2182843	SNV	A	C	69.3431	yorI
	2182846	SNV	G	A	69.9588	yorI
	2185717	SNV	A	G	75.7764	yorF
	2185838	SNV	G	C	76.5363	yorF	Thr194Ser
	2185863	SNV	C	T	70.7254	yorF	Val186Ile
	2185927	SNV	A	G	75.2747	yorF
	2185987	SNV	G	A	77.3556	yorF
	2186062	SNV	G	T	75.1131	yorF	.Asn119Lys
	2186093	SNV	A	T	71.5447	yorF	Ile109Asn
	2186098	SNV	G	A	72.9783	yorF
	2186172	SNV	T	C	74.1573	yorF	Lys83Glu
	2186176	SNV	G	A	68.4066	yorF
	2186179	SNV	T	G	66.5775	yorF
	2186191	SNV	G	A	50.4464	yorF
	2186260	SNV	G	T	59.1837	yorF
	2186266	SNV	A	C	67.7346	yorF
	2186284	SNV	A	T	76.2712	yorF
	2186287	SNV	T	C	85.0427	yorF
	2186293	SNV	C	T	77.4757	yorF
	2186316	SNV	G	A	77.1825	yorF
	2186379	SNV	C	T	68.1818	yorF	Val14Ile
	2186385	SNV	A	C	56.2232	yorF	Ser12Ala
	2186392	SNV	A	G	62.776	yorF
	2186415	SNV	T	C	62.0192	yorF	Thr2Ala
	2186952	Insertion	-	T	50
	2187394	SNV	C	T	58.7302	yorC
	2187396	SNV	A	G	57.6324	yorC
	2187420	SNV	A	T	65.1163	yorC	Ser113Thr
	2187424	SNV	G	T	55.5046	yorC
	2187427	SNV	A	G	62.9167	yorC
	2187433	SNV	C	T	74.3119	yorC
	2187436	SNV	C	T	76.4423	yorC
	2187448	SNV	C	G	58.011	yorC
	2187493	SNV	C	T	65.641	yorC
	2187502	SNV	T	A	72.7034	yorC
	2187514	SNV	T	A	73.8462	yorC
	2187517	SNV	C	T	68.6411	yorC
	2187589	SNV	G	A	58.0858	yorC
	2187592	SNV	A	G	58.4559	yorC
	2187595	SNV	A	G	58.6081	yorC
	2187631	SNV	C	T	62.844	yorC
	2187637	SNV	C	T	63.4752	yorC
	2187887	SNV	A	G	78.7056	yorB	Tyr77His
	2187906	SNV	A	T	74.1648	yorB
	2187966	Insertion	-	C	62.536	yorB	Arg51fs
	2191385	SNV	T	C	73.1463	yoqX
	2191389	SNV	A	T	73.166	yoqX	Phe56Tyr
	2191466	SNV	C	T	72.8571	yoqX
	2191474	SNV	G	T	73.1801	yoqX	Gln28Lys
	2191511	SNV	A	G	76.8456	yoqX
	2191579	SNV	G	A	64
	2191889	MNV	TC	CA	61.5385	yoqW
	2191895	SNV	G	A	68.0851	yoqW
	2191904	SNV	A	C	66.4407	yoqW
	2192066	SNV	T	A	59.2058	yoqW
	2192078	SNV	T	C	66.9704	yoqW
	2192126	SNV	G	A	57.6687	yoqW
	2192147	SNV	C	T	75.1269	yoqW
	2192162	SNV	C	T	76.901	yoqW
	2192210	SNV	A	C	76.9585	yoqW
	2192240	SNV	G	A	64.6048	yoqW
	2192243	SNV	T	A	65.7439	yoqW
	2192249	SNV	T	C	71.3615	yoqW
	2192258	SNV	T	C	74	yoqW
	2192261	SNV	A	G	84.9462	yoqW
	2192270	SNV	C	T	85.9375	yoqW
	2192285	SNV	C	G	79.5402	yoqW
	2192525	SNV	T	C	77.7778	ligB
	2192531	SNV	C	T	77.5128	ligB
	2192541	SNV	A	T	74.8527	ligB	Met58Leu
	2192562	SNV	G	A	79.966	ligB	Gly65Arg
	2192570	SNV	G	A	80.1541	ligB
	2192585	SNV	T	A	77.8004	ligB
	2192597	SNV	C	T	70.1271	ligB
	2192603	SNV	T	C	73.2739	ligB
	2192639	SNV	T	C	56.2771	ligB
	2192657	SNV	T	C	68.5422	ligB
	2192662	MNV	AT	GG	72.2222	ligB	Asn98Arg
	2192690	SNV	C	T	78.0899	ligB
	2192695	SNV	A	G	78.2967	ligB	Lys109Arg
	2192705	SNV	A	T	73.2591	ligB	Gln112His
	2192711	SNV	T	A	77.2846	ligB
	2192747	SNV	G	A	78.066	ligB
	2192750	SNV	T	C	74.2529	ligB
	2192759	SNV	A	G	68.2051	ligB
	2192762	MNV	GG	AA	71.3918	ligB	Leu131_Asp132delinsLeuAsn
	2192783	SNV	T	A	63.8484	ligB
	2192786	SNV	A	C	63.1579	ligB
	2192789	SNV	G	A	60.3499	ligB
	2192794	SNV	C	T	56.5217	ligB	Thr142Ile
	2192870	SNV	C	T	79.2135	ligB
	2192918	SNV	T	C	70.922	ligB
	2192933	SNV	T	C	60.9091	ligB
	2192936	SNV	G	A	63.3333	ligB
	2192942	SNV	C	T	59.1078	ligB
	2192945	SNV	A	T	53.7445	ligB
	2192948	SNV	T	C	60.6383	ligB
	2193000	SNV	T	G	79.1932	ligB	Ser211Ala
	2193020	SNV	T	C	62.1302	ligB
	2193026	SNV	A	C	60.3448	ligB
	2193065	MNV	TA	AC	55.4839	ligB	Val232_Lys233delinsValGln
	2193080	SNV	T	A	67.462	ligB	Asp237Glu
	2193095	SNV	C	T	65.3509	ligB
	2193098	SNV	A	G	65.4292	ligB
	2193104	SNV	C	A	65.8199	ligB
	2193113	SNV	C	G	64.2523	ligB	Asn248Lys
	2193155	SNV	A	T	66.6667	ligB
	2193164	SNV	T	C	69.9187	ligB
	2193199	SNV	C	T	69.5853
	2193201	SNV	T	C	69.6035
	2193253	SNV	T	A	56.9948	yoqU	Asn137Tyr
	2193266	SNV	T	A	82.1727	yoqU	Glu132Asp
	2193294	SNV	G	C	83.0156	yoqU	Thr123Ser
	2193338	SNV	A	G	77.7219	yoqU
	2193358	SNV	C	T	75.2688	yoqU	Ala102Thr
	2193383	SNV	C	T	73.7762	yoqU
	2193404	SNV	G	A	81.493	yoqU
	2193443	SNV	G	T	71.7391	yoqU
	2193470	SNV	C	A	61.7747	yoqU
	2193476	SNV	T	C	54.661	yoqU
	2193488	SNV	C	T	52.8455	yoqU
	2193527	SNV	C	T	66.5563	yoqU
	2193533	SNV	T	C	61.4679	yoqU
	2194802	SNV	C	T	65.5106	yoqP
	2194805	SNV	C	T	68.6235	yoqP
	2194823	SNV	G	T	77.551	yoqP
	2194879	SNV	C	G	77.2414	yoqP	Val61Leu
	2195397	SNV	G	C	74.2972	yoqO
	2195771	SNV	C	T	78.2313	yoqN
	2195780	SNV	C	T	74.2459	yoqN
	2195785	SNV	T	C	68.5279
	2196396	SNV	T	C	55.3055	yoqL	Lys229Arg
	2196399	SNV	G	C	54.0625	yoqL	Thr228Arg
	2196406	SNV	A	G	67.7003	yoqL	Trp226Arg
	2196425	MNV	CT	TG	69.9346	yoqL	Glu219Ala
	2196446	SNV	C	T	55.75	yoqL
	2196452	SNV	G	A	57.7713	yoqL
	2196460	MNV	GT	AC	54.8077	yoqL
	2196476	SNV	A	G	59.8086	yoqL
	2196613	SNV	T	C	66.171	yoqL	Ser157Gly
	2196647	SNV	A	G	67.7686	yoqL
	2196671	SNV	G	A	65.4596	yoqL
	2196673	SNV	A	C	74.4755	yoqL	Ser137Ala
	2196689	SNV	A	G	76.5499	yoqL
	2196794	SNV	G	A	74.813	yoqL
	2196833	SNV	T	C	66.5653	yoqL
	2196847	SNV	C	T	66.7665	yoqL	Glu79Lys
	2196866	SNV	A	G	66.5468	yoqL
	2196938	SNV	A	G	75.0507	yoqL
	2196950	SNV	G	A	66.782	yoqL
	2196993	SNV	T	C	72.5076	yoqL	Asn30Ser
	2197031	SNV	A	G	70.6697	yoqL
	2197051	SNV	C	T	68.8654	yoqL	Gly11Arg
	2197092	SNV	C	G	65.8291
	2197116	SNV	T	A	75.7778
	2197133	SNV	C	A	74.9135	yoqK
	2197196	SNV	C	T	75.1553	yoqK
	2197234	SNV	T	C	75.9425	yoqK	Lys31Glu
	2197446	SNV	T	C	60.2041	yoqJ
	2197487	MNV	CC	TT	74.0952	yoqJ	Glu124_Ala125delinsGluThr
	2197533	SNV	T	C	79.4457	yoqJ
	2197554	SNV	C	A	79.798	yoqJ	Glu102Asp
	2197561	SNV	C	T	78.9394	yoqJ	Ser100Asn
	2197595	SNV	T	C	75.8413	yoqJ	Ile89Val
	2197608	SNV	T	C	76.0355	yoqJ
	2197613	SNV	T	C	74.1042	yoqJ	Asn83Asp
	2197668	SNV	T	C	72.6115	yoqJ
	2197680	SNV	G	T	74.4035	yoqJ
	2197725	SNV	C	T	71.0359	yoqJ
	2197824	SNV	C	T	62.7027	yoqJ
	2197839	SNV	A	G	63.2768	yoqJ
	2198854	SNV	T	A	58.1081	yoqG
	2198874	SNV	G	A	71.1111	yoqG
	2198881	SNV	A	T	75.2577	yoqG
	2198887	SNV	G	A	78.3626	yoqG
	2198890	SNV	T	C	75.5224	yoqG
	2198895	SNV	A	G	81.9121	yoqG
	2198905	SNV	G	A	73.0337	yoqG
	2198917	SNV	G	A	56.4315	yoqG
	2198920	SNV	A	G	54.4554	yoqG
	2198923	SNV	T	G	56.8548	yoqG
	2199007	SNV	C	T	72.7083	yoqG
	2199034	SNV	A	G	80	yoqG
	2199039	SNV	T	C	81.0427	yoqG	Lys23Glu
	2199055	SNV	T	C	89.0785	yoqG
	2199107	SNV	T	A	70.334
	2199114	SNV	C	A	56.2358
	2201408	SNV	A	G	60.5096	yoqA	Leu23Pro
	2211911	SNV	G	A	73.588	yopG
	2211975	SNV	T	C	74.7508	yopG	Asn14Ser
	2211992	SNV	C	T	74.1742	yopG
	2212001	SNV	C	T	74.966	yopG
	2212044	SNV	A	T	74.8918	yopF
	2212056	SNV	C	T	73.7052	yopF
	2212083	SNV	A	G	61.3426	yopF
	2212101	SNV	G	A	79.4521	yopF
	2212122	SNV	T	C	81.1146	yopF	Ile40Met
	2212134	MNV	TT	AC	74.4318	yopF	Glu36Gly
	2212137	SNV	A	G	76.7773	yopF
	2212164	SNV	A	G	64.6667	yopF
	2212176	SNV	T	C	69.1943	yopF
	2212184	SNV	C	A	63.2653	yopF	Ala20Ser
	2212188	SNV	A	G	52.5346	yopF
	2212197	SNV	C	A	62.069	yopF	Lys15Asn
	2212228	SNV	T	G	71.2329	yopF	Asp5Ala
	2212301	SNV	A	G	65.0155	yopE
	2212443	SNV	A	G	76.5432	yopE
	2212467	SNV	A	G	78.4722	yopE
	2212527	SNV	G	C	80.0338
	2212557	SNV	A	G	71.2474
	2212593	SNV	A	G	62.8049	yoyH
	2212599	SNV	C	T	65.3659	yoyH
	2212611	SNV	A	T	67.7419	yoyH
	2212632	SNV	T	A	68.2281	yoyH
	2212647	SNV	C	A	50	yoyH
	2212677	SNV	T	C	50.9579	yoyH
	2212704	SNV	T	C	50.4065	yoyH
	2212707	SNV	A	G	65.4286	yoyH
	2212728	SNV	C	T	61.5819	yoyH
	2214948	Deletion	G	-	50.1832
	2215059	SNV	T	C	68.0693	yopB
	2215065	SNV	A	C	70.2564	yopB	Asp45Glu
	2215110	SNV	A	G	68.3962	yopB
	2215113	SNV	T	C	64.4315	yopB
	2215137	SNV	A	G	73.703	yopB
	2215149	SNV	G	T	78.8151	yopB
	2215178	SNV	A	G	73.1527	yopB	Ser8Pro
	2219322	SNV	C	G	62.2478	yonU	Asp50His
	2219326	SNV	T	C	65.2299	yonU
	2219329	SNV	T	A	69.0821	yonU
	2219422	SNV	C	T	64.7558	yonU
	2219441	SNV	T	C	69.2771	yonU	Gln10Arg
	2219461	SNV	T	A	80.5621	yonU	Lys3Asn
	2219469	SNV	A	C	80.8421	yonU	Leu1Val
	2219548	SNV	C	A	72.7106	yoyJ	Cys73Phe
	2219562	SNV	T	C	73.4155	yoyJ
	2219589	SNV	A	T	78.6517	yoyJ
	2219610	SNV	C	T	76.2	yoyJ
	2219617	SNV	C	G	79.3388	yoyJ	Gly50Ala
	2219640	SNV	G	A	69.8891	yoyJ
	2219693	SNV	A	G	72.3247	yoyJ
	2219713	SNV	G	A	81.2169	yoyJ	Ala18Val
	2219745	Deletion	G	-	77.2532	yoyJ	Ser7fs
	2219770	SNV	C	T	76.4706
	2219789	SNV	G	T	76.6017	yonT
	2219863	Deletion	TT	-	78.6164	yonT	Lys33fs
	2219876	SNV	C	T	70.4433	yonT	Val29Ile
	2219939	SNV	C	T	72.4771	yonT	Val8Ile
	2219948	SNV	T	C	74.2081	yonT	Met5Val
	2221693	SNV	A	T	54.1833
	2221695	SNV	T	C	56.2724
	2221717	SNV	T	G	71.6049
	2221724	SNV	T	C	86.2745
	2222097	SNV	T	C	75.2542
	2222591	SNV	C	T	73.8516	yonO
	2222603	SNV	A	G	73.1343	yonO
	2222627	SNV	C	T	77.6471	yonO
	2222707	SNV	G	A	77.7494	yonO	Arg45Lys
	2222803	SNV	A	T	86.1635	yonO	Asn77Ile
	2222831	SNV	T	C	83.4746	yonO
	2222883	SNV	C	T	85.3465	yonO
	2223027	SNV	A	C	75.3271	yonO
	2223032	SNV	A	C	73.913	yonO
	2223038	SNV	A	G	59.2166	yonO
	2223183	SNV	T	C	82.663	yonO	Ser204Pro
	2223656	SNV	G	T	83.1492	yonO
	2223830	SNV	T	C	65.1452	yonO
	2223833	SNV	C	T	78.5235	yonO
	2223890	SNV	A	G	85.9515	yonO
	2223912	SNV	C	A	82.0163	yonO
	2223935	SNV	C	T	85.5657	yonO
	2223957	SNV	T	C	81.3842	yonO
	2223976	SNV	G	A	63.8655	yonO	Ser468Asn
	2224007	MNV	CC	TT	68.8742	yonO	Val478_His479delinsValTyr
	2224032	SNV	T	C	74.514	yonO	Tyr487His
	2224063	SNV	T	A	72.5191	yonO	Phe497Tyr
	2224070	SNV	G	A	61.7211	yonO
	2224076	SNV	T	A	54.5139	yonO
	2224082	SNV	G	A	59.6708	yonO
	2224095	SNV	A	G	66	yonO	Asn508Asp
	2224097	SNV	T	C	70.7317	yonO
	2224109	SNV	A	T	81.9608	yonO	Glu512Asp
	2224235	SNV	G	A	66.9474	yonO
	2224246	SNV	C	A	80.7584	yonO	Ala558Glu
	2224248	SNV	G	A	80.4035	yonO	Asp559Asn
	2224494	SNV	G	A	77.6224	yonO	Glu641Lys
	2224498	SNV	A	G	78.2214	yonO	Lys642Arg
	2224535	SNV	C	T	68.7135	yonO
	2224610	SNV	C	A	71.7172	yonO
	2224616	SNV	C	T	63.0996	yonO
	2224625	SNV	C	A	55	yonO	Asp684Glu
	2224667	SNV	C	T	75.7812	yonO
	2224779	SNV	C	G	71.9178	yonO	Gln736Glu
	2224784	SNV	A	G	80.618	yonO
	2224787	SNV	T	A	79.0576	yonO
	2224790	SNV	T	C	77.1574	yonO
	2224813	SNV	A	G	72.5624	yonO	Lys747Arg
	2224815	SNV	C	T	69.5652	yonO
	2224818	SNV	T	A	68.8073	yonO	Leu749Met
	2224877	SNV	G	A	56.0606	yonO
	2224891	SNV	A	T	65.7754	yonO	Tyr773Phe
	2224901	MNV	AC	TT	71.1111	yonO
	2225089	SNV	G	A	51.8692	yonO	Arg839His
	2225123	MNV	TG	GA	60.5691
	2225131	Deletion	G	-	59.893
	2225213	SNV	T	C	57.8512
	2225225	SNV	C	A	72.3502
	2225253	SNV	T	G	61.9048
	2225525	SNV	C	G	75.2066	yonN
	2225528	SNV	G	A	72.8814	yonN
	2225534	SNV	A	C	80.4622	yonN
	2225552	SNV	G	A	73.5632	yonN
	2225555	SNV	T	A	75.3754	yonN
	2225861	SNV	A	C	81.8493
	2225870	SNV	C	T	68.8776
	2225872	SNV	A	G	68.0556
	2225879	SNV	T	C	79.1519
	2225898	SNV	C	T	74.6959
	2225900	SNV	A	T	79.0094
	2225906	SNV	A	G	80.8247
	2225919	SNV	C	T	70.1235
	2225941	SNV	T	C	73.5294
	2225943	SNV	C	A	76.9068
	2225974	SNV	G	A	86.3445
	2225982	SNV	T	A	85.2878
	2226022	SNV	G	T	70.3896
	2226024	SNV	T	A	68.1034
	2226045	SNV	C	A	79.2541
	2226055	SNV	A	G	83.5544
	2226062	SNV	G	A	80.4665
	2226095	SNV	T	A	84.3271
	2226107	SNV	T	C	86.2222
	2226109	SNV	T	G	78.1893
	2226133	SNV	C	G	82.1809
	2226141	SNV	C	T	75
	2226150	SNV	A	G	64.7887
	2226172	SNV	T	G	66.5441
	2226181	SNV	C	T	69.5652
	2226205	SNV	T	G	82.9932
	2226234	SNV	A	C	61.0619
	2226305	Deletion	A	-	71.519
	2226355	SNV	G	C	77.3723
	2226396	Insertion	-	A	56.3107
	2226396	SNV	C	T	57.047
	2226407	SNV	T	G	50.4098
	2226476	SNV	A	G	79.1498
	2226503	SNV	A	C	80.274
	2226560	SNV	C	T	83.3333
	2226869	Deletion	A	-	61.3139
	2226937	SNV	A	G	65.9574
	2226977	SNV	A	T	82.1092
	2227017	SNV	A	C	83.2095
	2227061	SNV	A	G	82.9421
	2227118	SNV	T	C	74.6177
	2227121	SNV	A	C	71.261
	2227341	SNV	T	C	83.4728	yonK
	2227389	SNV	C	T	80.5389	yonK
	2227398	SNV	T	C	79.2998	yonK
	2227431	SNV	A	G	79.1741	yonK
	2227434	SNV	T	C	78.4969	yonK
	2227478	SNV	G	A	83.3962	yonK	Gly61Asp
	2227491	SNV	A	C	81.9005
	2227493	SNV	A	G	77.7778
	2227624	SNV	C	A	77.9255	yonJ
	2227630	SNV	G	A	79.5714	yonJ
	2227636	SNV	T	C	77.5806	yonJ
	2227639	SNV	T	A	77.3399	yonJ
	2227690	SNV	A	G	60.3239	yonJ
	2227693	SNV	A	G	60.274	yonJ
	2227819	SNV	C	T	80.4455	yonJ
	2227825	SNV	C	T	78.5366	yonJ
	2227834	SNV	C	T	81.069	yonJ
	2227846	SNV	G	T	63.7681	yonJ
	2227923	SNV	A	G	82.3529	yonJ	Asn140Ser
	2228107	SNV	C	T	79.5132	yonJ
	2228209	MNV	TT	AC	80.9199	yonJ
	2228332	SNV	A	C	80.2941	yonJ
	2246568	SNV	G	A	58.0645
	2249121	SNV	T	C	59.5331
	2249186	SNV	G	A	78.1496	cwlP
	2249204	SNV	C	T	74.5856	cwlP
	2249240	SNV	C	T	74.0489	cwlP
	2249276	SNV	A	G	65.641	cwlP
	2249279	SNV	C	T	70.6422	cwlP
	2249321	SNV	T	A	68.7008	cwlP
	2249325	SNV	A	G	70.0971	cwlP	Ile58Val
	2249330	MNV	CA	TG	63.7037	cwlP	Asp59_Thr60delinsAspAla
	2249371	SNV	A	G	75.0729	cwlP	Lys73Arg
	2249408	SNV	A	G	55.5085	cwlP
	2249477	SNV	C	T	60.0423	cwlP
	2249525	SNV	A	T	71.6783	cwlP
	2249591	SNV	G	A	67.4863	cwlP
	2249603	SNV	A	T	62.0339	cwlP
	2249615	SNV	C	T	64.532	cwlP
	2249624	SNV	G	A	67.2996	cwlP
	2249672	SNV	C	T	55.5224	cwlP
	2249870	SNV	G	A	79.1019	cwlP
	2249888	SNV	T	C	78.5374	cwlP
	2249994	MNV	GT	AC	59.8338	cwlP	Val281Thr
	2250008	SNV	G	A	60.9231	cwlP
	2250197	SNV	A	G	53.6723	cwlP
	2250389	SNV	T	C	71.5976	cwlP
	2250395	SNV	A	T	65.2174	cwlP	Arg414Ser
	2250416	SNV	G	A	64.8241	cwlP
	2250419	SNV	C	G	55.7692	cwlP
	2250461	SNV	T	A	53.4653	cwlP
	2250473	SNV	C	T	63.9175	cwlP
	2250492	SNV	C	T	50.8251	cwlP
	2251387	SNV	T	C	60.4096	cwlP	Val745Ala
	2253218	SNV	T	A	75.0704	cwlP
	2253248	SNV	C	T	72.4183	cwlP
	2253329	SNV	C	T	73.8786	cwlP
	2253377	SNV	T	C	66.7802	cwlP
	2253401	SNV	A	T	56.5012	cwlP
	2253404	SNV	A	C	56.6667	cwlP
	2253419	SNV	T	C	68.0328	cwlP
	2253566	SNV	A	G	60.9346	cwlP
	2253641	SNV	A	G	89.1304	cwlP
	2253776	SNV	T	C	75.523	cwlP
	2253785	SNV	G	C	79.4816	cwlP
	2253791	SNV	A	C	78.8991	cwlP
	2253863	SNV	A	G	70.2265	cwlP
	2253872	SNV	T	C	70.4871	cwlP
	2254058	SNV	A	T	63.9373	cwlP
	2254062	SNV	G	A	71.2557	cwlP	Ala1637Thr
	2254109	SNV	T	C	75.3788	cwlP
	2254202	SNV	T	A	73.6928	cwlP
	2254238	SNV	A	G	71.4851	cwlP
	2254253	SNV	T	C	70.8046	cwlP
	2254280	SNV	C	T	71.3924	cwlP
	2254292	Deletion	C	-	67.6829	cwlP	Ile1713fs
	2254295	Insertion	-	A	64.3312	cwlP	Ser1714fs
	2254373	SNV	A	G	63.067	cwlP
	2254394	SNV	A	T	56.5495	cwlP
	2254403	SNV	G	A	52.9801	cwlP
	2254445	SNV	A	C	73.6	cwlP
	2254475	SNV	G	T	66.5179	cwlP
	2254481	SNV	G	A	66.8639	cwlP
	2254529	SNV	T	A	68.7845	cwlP
	2254565	SNV	A	C	70.9804	cwlP
	2254589	SNV	G	A	76.1905	cwlP
	2254595	SNV	G	A	71.131	cwlP
	2254619	SNV	C	T	72.6962	cwlP
	2254640	SNV	A	G	72.1805	cwlP
	2254649	SNV	T	C	72.2467	cwlP
	2254670	SNV	A	G	72.1382	cwlP
	2254722	SNV	G	T	64.2077	cwlP	Val1857Phe
	2254724	SNV	C	T	64.939	cwlP
	2254730	SNV	C	T	63.0027	cwlP
	2254757	SNV	A	G	66.2844	cwlP
	2254769	SNV	A	G	62.9454	cwlP
	2254781	SNV	G	A	58.6207	cwlP
	2254784	SNV	A	G	54.4413	cwlP
	2254799	SNV	A	G	61.6205	cwlP
	2254820	SNV	G	A	52.3684	cwlP
	2254829	SNV	T	C	50.3704	cwlP
	2254844	SNV	A	G	59.1463	cwlP
	2254846	SNV	A	G	58.7879	cwlP	Gln1898Arg
	2254958	SNV	G	A	73.3219	cwlP
	2254973	SNV	C	T	72.1393	cwlP
	2255033	SNV	T	G	74.8918	cwlP
	2255051	SNV	G	C	74.3875	cwlP
	2255066	SNV	T	A	65.3409	cwlP
	2258847	SNV	T	C	56.8513	yomG
	2258858	SNV	G	A	70.7572	yomG	Arg676Lys
	2258868	SNV	C	T	79.1111	yomG
	2258886	SNV	G	A	64.5503	yomG
	2258890	SNV	G	A	59.7222	yomG	Ala687Thr
	2258955	SNV	A	G	59.0264	yomG
	2258974	SNV	G	A	76.1017	yomG	Val715Ile
	2259006	SNV	G	A	72.967	yomG
	2259024	SNV	A	T	67.9612	yomG
	2259030	SNV	G	C	59.116	yomG
	2259033	SNV	T	C	52.6829	yomG
	2259036	SNV	T	G	54.8718	yomG
	2259057	SNV	T	C	66.875	yomG
	2259065	SNV	C	T	55.4987	yomG	Ser745Leu
	2259069	SNV	G	A	55.9611	yomG
	2259072	SNV	C	T	75	yomG
	2259103	SNV	A	T	71.7391	yomG	Met758Leu
	2259106	SNV	C	T	69.7201	yomG
	2259118	SNV	G	C	62.3188	yomG	Ala763Pro
	2259635	MNV	CT	TA	52.649	yomF	Thr54Ile
	2259660	SNV	G	A	72.9941	yomF
	2259672	SNV	A	T	66.416	yomF
	2259675	SNV	A	G	74.5399	yomF
	2259681	SNV	C	A	70.7819	yomF	Asp69Glu
	2259687	SNV	C	T	65.3659	yomF
	2259714	SNV	A	T	81.4035	yomF
	2259731	SNV	C	T	68.798	yomF	Ala86Val
	2259753	SNV	A	T	51.8182	yomF
	2259765	SNV	T	C	50.5155	yomF
	2259777	SNV	A	T	57.8231	yomF
	2259780	SNV	T	C	57.3171	yomF
	2259924	SNV	A	G	72.5806	yomF
	2259942	SNV	C	T	56.6845	yomF
	2260101	SNV	A	G	74.2188	yomF
	2260164	SNV	C	G	65.5462	yomF
	2260179	SNV	A	G	72.51	yomF
	2260306	SNV	C	T	61.5385
	2260431	SNV	G	A	50.9859	yomE
	2260538	SNV	C	T	70.4274	yomE	Ala69Val
	2260542	SNV	A	T	72.4954	yomE
	2260626	SNV	T	C	71.2329	yomE
	2260656	SNV	T	A	72.5738	yomE
	2260701	SNV	A	C	57.8778	yomE
	2260719	SNV	T	G	64.1975	yomE
	2263983	SNV	A	G	68.2927	blyA
	2264087	SNV	C	T	61.5625	blyA	Ala200Val
	2264090	SNV	T	C	63.6364	blyA	Val201Ala
	2264133	SNV	T	C	57.2549	blyA
	2264145	SNV	T	A	64.3939	blyA
	2264193	SNV	T	C	75.9633	blyA
	2264260	SNV	A	G	79.1667	blyA	Thr258Ala
	2264358	SNV	T	C	75.8893	blyA
	2264376	SNV	C	A	75.5952	blyA
	2264395	SNV	G	A	60.9489	blyA	Val303Ile
	2264397	SNV	C	T	59.0747	blyA
	2264412	SNV	T	A	53.9171	blyA
	2264418	SNV	C	T	50.4132	blyA
	2264430	SNV	G	A	65.8863	blyA
	2264448	SNV	T	A	67.8218	blyA
	2264466	SNV	T	C	73.2899	blyA
	2264477	SNV	G	A	75.3623	blyA	Ser330Asn
	2264520	SNV	C	A	72.8774	blyA
	2264523	SNV	T	A	70.437	blyA	Asn345Lys
	2264526	SNV	C	T	75.1208	blyA
	2264547	SNV	A	C	51.1236	blyA	Lys353Asn
	2264559	SNV	A	G	55.477	blyA
	2264562	SNV	T	C	51.5901	blyA
	2270440	SNV	T	G	51.8919	uvrX	Gln406His
	2270458	SNV	T	A	66.5541	uvrX
	2270479	SNV	C	A	78.3482	uvrX
	2270491	SNV	A	C	77.9923	uvrX
	2270494	SNV	G	T	80.4183	uvrX
	2270527	SNV	A	C	78.7037	uvrX
	2270530	SNV	G	A	78.1395	uvrX
	2270571	SNV	G	A	79.9065	uvrX
	2270575	SNV	C	T	79.7814	uvrX
	2270599	SNV	C	T	63.5057	uvrX
	2270608	SNV	G	A	55.5066	uvrX
	2270737	SNV	C	A	73.4375	uvrX	Glu307Asp
	2270752	SNV	C	T	71.8121	uvrX
	2270758	SNV	T	A	74.5098	uvrX
	2270764	SNV	A	G	61.5702	uvrX
	2270829	SNV	G	A	57.8231	uvrX
	2270836	SNV	C	A	66.9444	uvrX
	2270851	SNV	A	T	74.9141	uvrX	Ser269Arg
	2270858	SNV	G	A	77.9335	uvrX	Thr267Ile
	2270860	SNV	G	A	77.2575	uvrX
	2270890	SNV	G	A	50.4918	uvrX
	2271094	SNV	A	C	72.3327	uvrX
	2271098	SNV	C	T	73.0903	uvrX	Arg187His
	2271121	SNV	T	C	73.7374	uvrX
	2271154	SNV	C	T	63.0435	uvrX
	2271157	SNV	T	C	61.8304	uvrX
	2271169	SNV	C	A	51.4793	uvrX	Glu163Asp
	2271265	SNV	T	C	68.7117	uvrX
	2271340	SNV	C	T	51.9531	uvrX
	2271343	SNV	A	G	51.4019	uvrX
	2271346	SNV	A	G	51.4894	uvrX
	2271445	SNV	A	G	67.5462	uvrX
	2271448	SNV	T	C	64.5349	uvrX
	2271496	SNV	T	C	50.5319	uvrX
	2271523	SNV	A	C	92.9178	uvrX	Asp45Glu
	2271550	SNV	G	A	73.9479	uvrX
	2271572	SNV	A	C	77.027	uvrX	Met29Arg
	2271631	SNV	A	T	77.2526	uvrX
	2271722	SNV	G	A	74.63	yolD
	2271729	SNV	T	C	68.2584	yolD	Lys85Arg
	2271731	SNV	T	G	70.1117	yolD	Gln84His
	2271746	SNV	T	A	68.8889	yolD
	2271815	SNV	G	A	51.2367	yolD
	2271844	SNV	T	G	67.6149	yolD	Ile47Leu
	2271866	SNV	A	G	72.1443	yolD
	2271881	SNV	C	T	76.1811	yolD
	2271920	SNV	C	T	61.8056	yolD
	2271926	SNV	C	T	69.3966	yolD
	2271946	SNV	T	G	62.9723	yolD	Met13Leu
	2271974	SNV	T	C	69.7297	yolD
	2271987	SNV	C	A	67.3077
	2271989	SNV	C	T	64.8464
	2272422	SNV	A	T	61.6541	yolC	Leu89Phe
	2272435	SNV	A	G	70.8333	yolC	Asn94Asp
	2272437	SNV	T	A	73.1183	yolC	Asn94Lys
	2272440	SNV	A	G	72.973	yolC
	2272465	SNV	T	C	78.4672	yolC
	2272480	SNV	C	T	64.0288	yolC	Pro109Ser
	2272482	SNV	C	T	68.3099	yolC
	2272488	SNV	G	A	75.9615	yolC
	2272494	SNV	T	C	70.4545
	2273482	SNV	T	A	56.1404
	2273495	SNV	T	A	69.1843
	2273505	SNV	G	A	76.1084
	2273540	SNV	A	T	77.7778
	2273561	SNV	G	A	80
	2273578	SNV	T	A	63.1206
	2273583	Insertion	-	G	60.3604
	2273905	SNV	A	G	80.8712
	2274565	SNV	C	T	64.5729	yokK	Ser191Asn
	2276133	SNV	T	C	66.383	yokI	Asp430Gly
	2276150	SNV	A	G	55.9471	yokI
	2276516	SNV	C	T	65.6174	yokI
	2276543	SNV	G	A	71.9486	yokI
	2276546	SNV	T	C	74.4635	yokI
	2276556	SNV	C	T	72.4444	yokI	Gly289Glu
	2276563	SNV	G	A	70.1794	yokI
	2276587	SNV	C	T	64.527	yokI	Val279Met
	2276597	SNV	T	C	55.3648	yokI
	2276621	SNV	G	A	61.7021	yokI
	2276624	SNV	C	A	57.5646	yokI
	2276798	SNV	C	G	61.9277	yokI
	2276825	SNV	G	A	52.1277	yokI
	2276850	SNV	T	C	76.3636	yokI	Glu191Gly
	2276882	SNV	T	C	52.4324	yokI
	2277026	SNV	A	G	67.233	yokI
	2277029	SNV	A	G	66.75	yokI
	2277161	SNV	G	A	53.202	yokI
	2277245	SNV	G	A	50.8108	yokI
	2277284	SNV	T	G	72.6841	yokI
	2277292	MNV	TG	CA	65.4676	yokI	Ser43_Lys44delinsSerGlu
	2277299	SNV	G	A	56.71	yokI
	2277330	SNV	T	C	51.3514	yokI	Lys31Arg
	2277338	SNV	C	A	61.2903	yokI
	2277340	SNV	C	T	53.271	yokI	Val28Met
	2277347	SNV	C	T	63.1034	yokI
	2277371	SNV	G	A	73.5656	yokI
	2277395	SNV	C	T	53.271	yokI
	2277434	SNV	T	C	72.6087
	2277440	SNV	C	T	64.6853
	2277475	SNV	G	C	62.7219
	2279884	SNV	T	A	70.1835
	2279889	SNV	T	A	70.9163
	2279899	SNV	A	T	69.4268
	2279927	SNV	T	G	68.652
	2279930	SNV	T	C	66.8831
	2279961	Insertion	-	A	58.6992
	2279988	MNV	AT	GA	64.2361	yokF	Val4_Leu5delinsValIle
	2280024	SNV	G	A	70.2703	yokF
	2280093	SNV	G	A	72.7455	yokF
	2280099	SNV	G	A	72.2124	yokF
	2280146	SNV	A	G	74.6562	yokF	Asp57Gly
	2280246	SNV	C	T	62.8571	yokF
	2280252	SNV	A	C	57.3394	yokF
	2280318	SNV	G	A	70.6215	yokF
	2280327	SNV	A	T	80.7453	yokF
	2280330	SNV	A	G	84.7458	yokF
	2280336	SNV	T	C	81.5789	yokF
	2280339	SNV	A	G	77.7778	yokF
	2280366	SNV	G	A	94.7137	yokF
	2280369	SNV	T	G	83.7638	yokF
	2280372	SNV	A	G	86.1789	yokF
	2280375	SNV	T	C	69.6552	yokF
	2280378	SNV	C	T	68.75	yokF
	2280387	SNV	T	C	76.8898	yokF
	2280483	SNV	G	A	51.0989	yokF
	2280516	SNV	T	C	57.0833	yokF
	2280537	SNV	A	G	79.562	yokF
	2280556	SNV	C	A	77.7228	yokF	Leu194Ile
	2280588	SNV	T	C	78.1469	yokF
	2280622	SNV	A	G	68.2382	yokF	Thr216Ala
	2280625	SNV	A	G	72.0379	yokF	Thr217Ala
	2280641	SNV	C	A	71.6667	yokF	Ala222Glu
	2280660	SNV	A	T	60.0823	yokF
	2280663	SNV	A	T	56.0311	yokF
	2280665	SNV	C	A	64.8551	yokF	Thr230Lys
	2280675	SNV	A	T	71.2934	yokF
	2280723	SNV	T	A	87.5362	yokF
	2280731	SNV	A	C	76.2452	yokF	Glu252Ala
	2280733	SNV	A	T	70.0361	yokF	Thr253Ser
	2280855	SNV	T	A	63.9053	yokF		SPß
	2480646	MNV	TA	AT	100
	2480667	Deletion	T	-	100
	2863681	SNV	T	A	55.2419	spoIIB	Lys204Asn
	2951805	SNV	G	T	54.4974	ysdB	Val106Leu
	2951807	SNV	G	A	54.6875	ysdB
	3144350	Deletion	T	-	52.1739	mntB	Thr224fs
	3530834	SNV	T	C	97.4874	pnbA	Leu67Ser
	3537576	Insertion	-	A	67.5182	levB	Asp24fs
	3537578	MNV	CT	AC	72.3735	levB	Asp24_Leu25delinsGluLeu
	3667143	SNV	A	G	50
	3771703	SNV	A	T	87.6923	rapB	Phe144Tyr
	3771705	SNV	A	G	90.4762	rapB
	3771708	SNV	A	G	88.9908	rapB
	3771714	SNV	C	A	77.5591	rapB
	3771733	SNV	T	G	57.3222	rapB	Glu134Ala
	3771735	SNV	T	A	56.6667	rapB
	3866430	SNV	A	T	50
	3935823	Deletion	T	-	74.1935
	4188194	SNV	A	C	66	tetB	His288Gln

## Sheet: population B410m
	List of SNPs detected in the evolved B410m population
	Reference Position	Type	Reference	Allele	Frequency	Overlapping annotations	Amino acid change
	679879	SNV	C	G	50	ydjN	Ala18Gly
	840447	SNV	T	C	56.25	mapB	Lys13Arg
	1293875	SNV	C	T	58.5859	yjzI
	1317153	Insertion	-	GT	100
	1650503	SNV	C	T	50	prpC
	1751242	SNV	A	G	53.8462	tepA
	1881086	SNV	G	A	50.6757
	1895717	SNV	C	T	50.2463	yncB
	1902224	SNV	G	T	50	thyA
	1902326	SNV	A	G	57.0881	thyA
	1902350	SNV	C	G	56.8627	thyA	Ile44Met
	1902434	SNV	G	A	56.0748	thyA
	1902491	SNV	C	A	63.9752	thyA
	1902524	SNV	A	C	65.6126	thyA
	1902629	SNV	T	C	57.529	thyA
	1902632	SNV	A	G	51.6605	thyA
	1902674	SNV	A	T	64.3333	thyA	Glu152Asp
	1902722	SNV	C	T	52.1073	thyA
	1902770	SNV	T	C	61.1307	thyA
	1902776	SNV	A	G	54.8673	thyA
	1902782	SNV	A	G	57.1429	thyA
	1902806	SNV	T	C	65.6371	thyA
	1902917	SNV	T	C	87.7551	thyA
	1902920	SNV	A	G	73.6842	thyA		prophage-like el.5
	2058157	SNV	G	T	66.6667	yobE
	2058214	SNV	C	T	71.875	yobE
	2058217	SNV	G	A	66	yobE
	2058223	SNV	A	G	66.2791	yobE
	2058231	SNV	T	C	60.4027	yobE	Leu144Pro
	2058241	SNV	T	A	52.3438	yobE
	2058310	SNV	A	T	57.1429	yobE
	2059719	SNV	T	C	51.8072	yozW	Asp49Gly
	2059742	SNV	A	T	54.6763	yozW
	2059744	SNV	T	C	58.4071	yozW	Ile41Val
	2059751	SNV	C	T	56.4286	yozW
	2059759	SNV	T	C	60.7407	yozW	Ile36Val
	2059801	SNV	T	C	69.1919	yozW	Ser22Gly
	2059843	SNV	A	C	59.542	yozW	Ser8Ala
	2059854	SNV	A	G	61.1842	yozW	Ile4Thr
	2059939	SNV	A	T	57.5342
	2059950	SNV	G	A	52.381
	2059982	SNV	A	G	57.1429
	2060005	SNV	G	T	55.2239
	2060023	SNV	T	G	51.9231	yozX
	2060088	SNV	C	T	66.0714	yozX	Ser27Phe
	2060127	MNV	GC	AT	72.8814	yozX	Gly40Asp
	2060142	SNV	T	G	57.5	yozX	Ile45Arg
	2060194	SNV	A	G	63.6364	yozX
	2060201	SNV	T	C	65	yozX	Ser65Pro
	2060215	SNV	T	A	76.4706	yozX	His69Gln
	2061583	SNV	T	A	58.9147
	2061779	SNV	A	T	65.1685
	2061782	SNV	T	C	66.4596
	2061806	SNV	T	C	50.7812
	2061838	SNV	T	C	54.0541
	2061848	SNV	A	G	63.0137
	2061857	SNV	G	A	60.3774	yozZ
	2061873	SNV	G	A	60.989	yozZ	Asp7Asn
	2061878	SNV	A	G	60.733	yozZ
	2061896	SNV	T	A	60.3896	yozZ
	2061902	SNV	G	A	50	yozZ
	2061905	SNV	T	A	50.9091	yozZ
	2061926	SNV	T	C	68.0851	yozZ
	2061935	SNV	T	C	68.1818	yozZ
	2061997	SNV	C	A	52.7778
	2062001	SNV	A	C	53.1915
	2062017	SNV	T	C	53.3333
	2062039	SNV	T	A	76.4706
	2062051	SNV	A	C	66.6667
	2063558	MNV	CT	TC	54.7368	yobH	Lys202Arg
	2063564	SNV	A	T	71.3178	yobH
	2063567	SNV	A	G	70.3704	yobH
	2063590	SNV	A	G	76.6497	yobH	Phe192Leu
	2063795	SNV	C	T	55.4945	yobH
	2063927	SNV	A	T	67.8445	yobH
	2063933	SNV	T	C	66.5138	yobH
	2064071	SNV	T	C	60.5911	yobH
	2064113	SNV	G	A	69.8925	yobH
	2064121	MNV	AA	GG	58.156	yobH
	2064128	SNV	T	C	58.75	yobH
	2064254	SNV	C	T	71.6814	yozK
	2064386	SNV	T	C	52.5253	yozK
	2064931	SNV	C	A	51.4563
	2064937	SNV	A	G	50.2762
	2064988	SNV	C	A	59.761
	2065016	SNV	T	A	60.8696
	2065033	SNV	T	A	63.6964
	2065069	SNV	G	A	62	yozM	Val10Ile
	2065071	SNV	C	T	55.5556	yozM
	2065082	SNV	C	T	54.0541	yozM	Ala14Val
	2065133	SNV	T	A	62.212	yozM	Val31Glu
	2065167	SNV	G	T	58.75	yozM
	2065180	SNV	G	C	50	yozM	Glu47Gln
	2065237	SNV	G	A	50	yozM	Ala66Thr
	2065242	SNV	A	G	52.2936	yozM
	2069295	SNV	A	G	57.5221	yoyA
	2069303	SNV	G	A	58.5987	yoyA
	2069488	SNV	G	T	58.5657	yoyA	Thr25Lys
	2069586	SNV	A	G	57.4803
	2069605	SNV	C	G	55.4217
	2069622	SNV	T	C	60.6426
	2069642	SNV	A	G	67.9825
	2069683	SNV	A	G	57.9186
	2069701	SNV	T	C	63.1841
	2069753	SNV	C	T	50	bsrE
	2072375	SNV	C	T	62.6506	rttL
	2072443	SNV	T	C	62.6126	rttL	Ile372Val
	2072480	SNV	T	C	62.9787	rttL
	2072528	SNV	G	A	55.4945	rttL
	2072531	SNV	A	G	50.8876	rttL
	2072534	SNV	G	A	53.0387	rttL
	2072564	SNV	A	C	56.8627	rttL
	2072603	SNV	G	A	60.8333	rttL
	2072615	SNV	G	A	61.7117	rttL
	2072639	SNV	G	A	50	rttL
	2072786	SNV	T	C	66.0131	rttL
	2072801	SNV	T	A	56.2249	rttL
	2072867	SNV	A	G	54.0909	rttL
	2072891	SNV	T	C	55.3299	rttL
	2073074	SNV	T	C	52.7273	rttL
	2073122	SNV	G	A	56.7901	rttL
	2073236	SNV	A	G	50	rttL
	2073254	SNV	T	C	56.8528	rttL
	2073259	SNV	G	A	57.346	rttL
	2073293	SNV	C	A	53.2751	rttL
	2073341	SNV	A	G	55.4054	rttL
	2073347	SNV	A	T	56.7308	rttL
	2073349	SNV	G	A	54.1237	rttL	Leu70Phe
	2073473	SNV	C	A	51.6854	rttL
	2073482	SNV	C	T	50.3704	rttL
	2073635	Insertion	-	T	62.9032
	2073642	SNV	T	C	50			prophage-like el.6
	2152343	SNV	G	A	51.6908	yotM
	2152349	SNV	C	T	56.3725	yotM
	2152389	SNV	G	C	65.6109	yotM	Ser155Trp
	2152391	SNV	G	T	67.907	yotM
	2152400	SNV	A	T	71.3043	yotM
	2152409	SNV	T	C	69.3694	yotM
	2152438	MNV	CT	AC	71.2821	yotM	Lys138_Ala139delinsLysSer
	2152445	SNV	T	A	72.6891	yotM
	2152466	SNV	T	C	62.3894	yotM
	2152472	SNV	C	T	54.1667	yotM
	2152490	SNV	C	T	50.2762	yotM
	2152510	SNV	T	C	60.8939	yotM	Asn115Asp
	2152529	SNV	T	C	68.323	yotM
	2152535	SNV	T	C	71.25	yotM
	2152538	SNV	C	A	66.6667	yotM
	2152556	SNV	C	A	63.0952	yotM
	2152568	SNV	G	A	67.6136	yotM
	2152596	SNV	C	T	64.3678	yotM	Arg86Lys
	2152664	SNV	C	T	50.5882	yotM
	2152676	SNV	G	A	62.9213	yotM
	2152679	SNV	G	A	62.7907	yotM
	2152790	SNV	T	C	63.7795	yotM
	2152802	SNV	A	T	78.5276	yotM
	2152922	SNV	G	A	58.75
	2152943	SNV	A	G	68.3636	yotL	Lys6Arg
	2152971	SNV	C	T	65.6347	yotL
	2153001	SNV	T	C	58.8424	yotL
	2153011	SNV	T	C	57.5862	yotL	Cys29Arg
	2153023	SNV	T	C	61.0656	yotL	Ser33Pro
	2153025	SNV	A	T	56.6434	yotL
	2153031	SNV	A	G	62.4183	yotL
	2153050	SNV	G	A	64.986	yotL	Gly42Ser
	2153097	SNV	T	G	65.6604	yotL
	2153118	SNV	A	C	60.5932	yotL
	2153133	SNV	A	T	51.2563	yotL
	2153255	SNV	T	C	53.2468	yotK
	2153266	SNV	A	G	57.0048	yotK
	2153276	SNV	T	A	53.9535	yotK	Glu27Asp
	2153654	SNV	A	T	50.8065
	2157578	SNV	A	G	62.8272	yosW
	2157590	SNV	T	C	71.7073	yosW
	2157683	SNV	C	T	57.9399
	2157705	SNV	A	G	54.5455
	2157839	Deletion	C	-	50.6173	yosV	Gly94fs
	2157847	Deletion	A	-	64.4068	yosV	Phe91fs
	2157850	SNV	A	T	53.8117	yosV	Asp90Glu
	2157885	SNV	T	C	65.5678	yosV	Thr79Ala
	2157892	SNV	C	T	62.449	yosV
	2157912	SNV	T	C	65.7692	yosV	Ile70Val
	2157937	SNV	A	G	61.6327	yosV
	2158051	SNV	C	T	70.7224	yosV
	2158086	SNV	C	T	68.5567	yosV	Val12Ile
	2158095	SNV	T	A	72.4138	yosV	Ile9Leu
	2158114	SNV	A	T	50.6024	yosV	Phe2Leu
	2158165	SNV	T	C	54.6218	yojW
	2158192	SNV	C	T	50.838	yojW
	2158200	SNV	C	T	58.5714	yojW	Glu30Lys
	2158219	SNV	T	C	68.1208	yojW
	2158229	SNV	T	G	66.1922	yojW	Glu20Ala
	2158282	SNV	A	C	50	yojW
	2158300	SNV	C	T	53.2338
	2158310	SNV	T	G	54.4118
	2163245	SNV	T	A	51	nrdEB	Glu706Asp
	2163253	SNV	T	A	64.0496	nrdEB	Met704Leu
	2163320	SNV	T	A	60.5263	nrdEB
	2163341	SNV	A	G	57.6923	nrdEB
	2163554	SNV	A	G	63.1387	nrdEB
	2163591	SNV	G	C	55.8252	nrdEB	Thr591Arg
	2163650	SNV	G	A	61.39	nrdEB
	2163737	SNV	T	A	63.6816	nrdEB	Gln542His
	2163827	SNV	G	T	66.1157	nrdEB
	2163926	SNV	T	C	62.724	nrdEB
	2163962	SNV	A	G	57.8704	nrdEB
	2164088	SNV	G	T	69.697	nrdEB
	2164101	SNV	C	T	70.098	nrdEB	Gly421Asp
	2164136	SNV	C	A	56.705	nrdEB
	2164147	SNV	C	T	58.5366	nrdEB	Asp406Asn
	2164220	SNV	G	A	54.3103	nrdEB
	2164307	SNV	A	T	67.4641	nrdEB
	2164325	SNV	A	G	57.7982	nrdEB
	2164412	SNV	G	A	66.1836	nrdEB
	2164415	SNV	T	C	60.5263	nrdEB
	2164417	SNV	G	T	65.8537	nrdEB	Leu316Ile
	2164424	SNV	T	A	62.9921	nrdEB
	2164433	SNV	C	T	65.8088	nrdEB
	2164439	SNV	C	T	63.9405	nrdEB
	2164493	SNV	C	A	52.1429	nrdEB	Leu290Phe
	2164495	SNV	A	G	55.1515	nrdEB
	2164508	SNV	G	A	58.4071	nrdEB
	2164523	SNV	G	A	61.3027	nrdEB
	2164532	SNV	C	T	62.8692	nrdEB
	2164534	SNV	G	A	66.9421	nrdEB
	2164580	SNV	C	T	72.1429	nrdEB
	2164586	SNV	G	A	73.6111	nrdEB
	2165054	SNV	A	G	60.7692	nrdEB
	2165165	SNV	T	C	66.4671	nrdEB
	2165210	SNV	C	T	63.6364	nrdEB
	2165216	SNV	G	A	61.747	nrdEB
	2165222	SNV	G	A	64.7249	nrdEB
	2165264	SNV	A	G	54.4554	nrdEB
	2165270	SNV	T	C	55.2381	nrdEB
	2165378	SNV	G	A	50.9434	nrdEB
	2165396	SNV	G	A	53.4783	nrdEB
	2165450	SNV	G	A	63.0252	nrdEB
	2165495	SNV	T	A	67.1053	nrdEB
	2165501	SNV	A	G	65.7534	nrdEB
	2165539	MNV	CA	GG	57.8199	nrdEB	Phe25_Glu26delinsPheGln
	2165564	SNV	G	A	70.9459	nrdEB
	2165573	SNV	T	C	71.7172	nrdEB
	2165594	SNV	A	C	82.8283	nrdIB	Asn7Lys
	2165637	SNV	T	C	62.3333	nrdIB
	2165645	MNV	GA	AG	53.8462	nrdIB
	2165649	SNV	T	A	58.7045	nrdIB	Gln106His
	2165673	SNV	C	T	58.8571	nrdIB
	2165769	SNV	T	C	52.3179	nrdIB
	2165772	SNV	A	T	57.5342	nrdIB
	2165856	SNV	T	C	68.9922	nrdIB
	2165863	SNV	T	G	65.7895	nrdIB	Asn35Thr
	2165900	SNV	C	T	52.4476	nrdIB	Val23Ile
	2165904	SNV	A	T	57.9439	nrdIB	Phe21Leu
	2165935	SNV	T	C	53.2258	nrdIB	Lys11Arg
	2165943	SNV	T	G	63.5593	nrdIB
	2165946	SNV	T	A	59.0308	nrdIB
	2165984	SNV	A	G	58.8785	yosL
	2165987	SNV	C	T	55.814	yosL
	2166038	SNV	G	A	58.3333	yosL
	2166042	SNV	G	A	66.1765	yosL	Ala95Val
	2166113	SNV	T	C	69.7368	yosL
	2166170	SNV	T	C	67.87	yosL
	2166209	SNV	G	A	63.9216	yosL
	2166249	MNV	GT	TC	63.8889	yosL	Thr26Asp
	2166256	SNV	C	T	62.1399	yosL	Val24Ile
	2166264	SNV	T	C	62.9787	yosL	Asn21Ser
	2166291	SNV	G	T	56.5611	yosL	Pro12Gln
	2166296	SNV	A	G	58.5714	yosL
	2167051	SNV	G	T	51.1278	yosH
	2170411	SNV	T	C	53.4351	yorY
	2170432	SNV	C	T	50.5495	yorY
	2170481	SNV	A	G	52.8205	yorY	Ile4Thr
	2170487	SNV	T	C	59.0308	yorY	Lys2Arg
	2170522	SNV	T	G	75.4941	yorX
	2170549	SNV	T	C	59.2593	yorX
	2170552	SNV	G	A	58.2278	yorX
	2170597	SNV	G	A	59.919	yorX
	2170617	SNV	C	T	68.1957	yorX	Gly39Arg
	2170626	MNV	AA	GT	72.028	yorX	Val35_Tyr36delinsValHis
	2170702	SNV	G	A	74.031	yorX
	2170817	SNV	T	G	67.6301	yorW	Asn107Thr
	2170820	SNV	T	A	71.1538	yorW	Asn106Ile
	2170860	SNV	A	T	72.9358	yorW	Tyr93Asn
	2170966	SNV	A	C	62.3256	yorW
	2170972	SNV	C	T	57.9167	yorW
	2170982	SNV	T	A	65.7817	yorW	Glu52Val
	2171035	SNV	A	G	68.0791	yorW
	2171157	SNV	C	A	60.7735	yorV
	2171160	SNV	C	T	64.8045	yorV
	2171275	SNV	T	C	71.7532	yorV	Lys28Arg
	2171329	SNV	T	C	68.7805	yorV	Lys10Arg
	2171336	MNV	GG	AA	68.5484	yorV
	2173244	SNV	A	G	72.51	yorS
	2173258	MNV	TT	CA	80.3797	yorS	Leu64_Asn65delinsLeuAsp
	2173276	SNV	C	T	87.5556	yorS	Asp59Asn
	2173334	SNV	A	G	68	yorS
	2173337	SNV	T	C	68.3544	yorS
	2173346	SNV	T	C	61.5385	yorS
	2173348	SNV	T	C	58.9286	yorS	Lys35Glu
	2173372	SNV	A	G	63.0573	yorS	Tyr27His
	2173384	SNV	A	T	72.6457	yorS	Tyr23Asn
	2173433	SNV	C	T	68.6567	yorS
	2173561	SNV	G	A	69.0236	yorR
	2173594	SNV	C	T	64.6018	yorR
	2173612	SNV	A	C	53.2609	yorR
	2173626	SNV	T	G	60.1476	yorR
	2173629	SNV	T	C	66.5289	yorR	Lys110Glu
	2173651	SNV	G	A	68.6364	yorR
	2173676	MNV	GC	AT	69.2857	yorR	Ala94Ile
	2173709	SNV	C	T	69.8113	yorR	Arg83Gln
	2173726	SNV	G	A	63.4868	yorR
	2173774	SNV	G	A	76.8786	yorR
	2173795	SNV	A	G	67.1111	yorR
	2173803	SNV	G	A	69.6774	yorR
	2173807	SNV	A	G	74.1667	yorR
	2173816	SNV	T	C	63.6364	yorR
	2173819	SNV	A	G	50	yorR
	2173834	SNV	T	C	64.7059	yorR
	2173841	SNV	T	G	57.5	yorR	Lys39Thr
	2173891	SNV	A	G	79.3814	yorR
	2173953	SNV	T	C	78.7879	yorR	Thr2Ala
	2173971	SNV	C	T	73.9437	yorQ
	2173976	SNV	C	T	63.8554	yorQ	Val46Ile
	2173998	SNV	G	A	52.3077	yorQ
	2174019	SNV	T	C	54.2857	yorQ
	2174027	SNV	T	C	51.8519	yorQ	Ile29Val
	2174040	SNV	A	G	65.285	yorQ
	2174104	SNV	T	C	70.1342	yorQ	Lys3Arg
	2174115	SNV	C	T	77.2727	yorP	Ala69Thr
	2174158	SNV	A	G	70.6452	yorP
	2174209	SNV	T	C	73.1915	yorP
	2174218	SNV	G	A	68.4492	yorP
	2174236	SNV	C	T	58.8652	yorP
	2174239	SNV	C	A	56	yorP
	2174248	SNV	T	A	70.2899	yorP
	2174251	SNV	G	A	62.3188	yorP
	2174254	SNV	T	G	68.2171	yorP
	2174283	SNV	C	T	71.2687	yorP	Val13Ile
	2174329	SNV	A	C	69.3548
	2175614	SNV	A	T	51.7857	yorL
	2175630	SNV	C	T	61.2903	yorL	Ser1295Asn
	2175665	SNV	T	A	70.7113	yorL
	2175746	SNV	T	C	74.2857	yorL
	2175772	SNV	T	C	69.7917	yorL	Ile1248Val
	2175797	SNV	T	G	76.8456	yorL
	2175855	SNV	A	G	74.026	yorL	Val1220Ala
	2175866	SNV	A	T	75.6677	yorL
	2175886	SNV	C	T	73.8281	yorL	Ala1210Thr
	2176313	SNV	G	A	73.8854	yorL
	2176421	SNV	A	T	71.0425	yorL
	2176735	SNV	C	T	66.6667	yorL	Asp927Asn
	2177270	MNV	TG	CT	61.2245	yorL	Thr748Lys
	2177299	SNV	T	C	67.2794	yorL	Asn739Asp
	2177312	SNV	A	T	64.8241	yorL
	2177354	SNV	C	T	77.4436	yorL
	2177393	SNV	C	G	69.8413	yorL	Lys707Asn
	2177447	SNV	T	C	69.4656	yorL
	2177459	SNV	T	C	68.75	yorL
	2177498	SNV	A	G	77.1429	yorL
	2177534	SNV	T	G	74.3802	yorL
	2177543	SNV	C	T	75.8621	yorL
	2177567	SNV	A	T	71.3311	yorL	Asn649Lys
	2177797	SNV	A	G	81.25	yorL
	2177834	SNV	C	T	83.871	yorL
	2177852	SNV	T	C	81.8182	yorL
	2177891	MNV	CT	TG	72.5888	yorL	Lys541Thr
	2177894	SNV	C	T	72.8723	yorL
	2177978	SNV	T	C	72.7273	yorL
	2178038	SNV	C	T	70.6767	yorL
	2178059	SNV	T	A	77.7202	yorL
	2178116	SNV	T	A	64.6766	yorL
	2178185	SNV	A	G	69.7674	yorL
	2178188	SNV	G	A	69.4581	yorL
	2178194	SNV	T	A	74.3056	yorL
	2178248	SNV	A	G	68.4444	yorL
	2178313	SNV	A	G	70.9957	yorL	Ser401Pro
	2178323	MNV	AT	GC	65.2174	yorL	Asn397Ser
	2178359	SNV	T	C	74.4076	yorL
	2178374	SNV	G	A	76.0331	yorL
	2178416	SNV	T	C	72.9958	yorL
	2178477	SNV	G	A	66.3551	yorL	Ala346Val
	2178665	SNV	G	A	66.6667	yorL
	2178677	SNV	G	A	71.6157	yorL
	2178782	SNV	T	G	76.9841	yorL
	2178821	SNV	C	T	75.3138	yorL
	2179070	SNV	G	T	80.7175	yorL
	2179093	SNV	C	T	80.0866	yorL	Glu141Lys
	2179202	SNV	C	A	70.2041	yorL	Met104Ile
	2179295	SNV	G	A	65.0943	yorL
	2179405	SNV	A	G	57.3604	yorL
	2179424	SNV	T	C	67.1875	yorL
	2179463	SNV	G	A	56.3758	yorL
	2179466	SNV	T	A	52.3179	yorL
	2179469	SNV	A	T	57.7778	yorL
	2179472	SNV	C	T	65.5738	yorL
	2179484	MNV	CC	TT	58.7156	yorL	Arg10Lys
	2179490	SNV	T	A	65.2482	yorL
	2179508	SNV	T	A	69.5122	yorL
	2179625	SNV	G	A	69.434	yorK
	2179646	SNV	C	T	73.4082	yorK
	2179679	SNV	A	G	79.3939	yorK
	2179834	SNV	C	T	59.8958	yorK	Asp475Asn
	2179994	SNV	C	A	56.962	yorK
	2180075	SNV	A	G	72.6937	yorK
	2180102	SNV	G	A	75.2577	yorK
	2180207	SNV	T	C	62.766	yorK
	2180216	SNV	G	A	54.9223	yorK
	2180247	SNV	C	T	66.4093	yorK	Ser337Asn
	2180255	SNV	T	C	65.748	yorK
	2180292	SNV	A	G	50.8287	yorK	Val322Ala
	2180299	SNV	G	T	62.439	yorK
	2180354	SNV	T	C	50.3817	yorK
	2180387	SNV	G	A	57.1429	yorK
	2180393	SNV	A	T	60	yorK
	2180434	SNV	C	T	69.4611	yorK	Asp275Asn
	2180508	SNV	C	T	61.1111	yorK	Ser250Asn
	2180567	SNV	T	C	53.211	yorK
	2180570	SNV	T	A	66.6667	yorK
	2180648	SNV	A	T	69	yorK
	2180690	SNV	C	T	55.102	yorK
	2180701	SNV	T	C	62.1891	yorK	Ile186Val
	2180969	SNV	G	A	72.5694	yorK
	2182168	SNV	G	A	72.3214	yorJ
	2182186	SNV	C	T	71.1744	yorJ
	2182315	SNV	G	A	74.2489	yorJ
	2182324	SNV	A	G	70.3125	yorJ
	2182357	SNV	T	C	72.2689	yorJ
	2182446	SNV	G	A	75.8893	yorI
	2182480	SNV	T	A	70.8861	yorI
	2182507	SNV	G	A	56.8627	yorI
	2182510	SNV	G	A	55.3191	yorI
	2182597	SNV	A	G	62.7907	yorI
	2182669	SNV	G	A	64.7059	yorI
	2182744	SNV	T	C	80.9524	yorI
	2182746	SNV	G	A	70.9677	yorI
	2182792	SNV	T	C	77.381	yorI
	2182804	SNV	T	C	70.3704	yorI
	2182843	SNV	A	C	66.1538	yorI
	2182846	SNV	G	A	64	yorI
	2185717	SNV	A	G	69.2308	yorF
	2185838	SNV	G	C	68.0982	yorF	Thr194Ser
	2185863	SNV	C	T	66.0606	yorF	Val186Ile
	2185927	SNV	A	G	67.6471	yorF
	2185987	SNV	G	A	73.9927	yorF
	2186062	SNV	G	T	74.5856	yorF	Asn119Lys
	2186093	SNV	A	T	68.1564	yorF	Ile109Asn
	2186098	SNV	G	A	64.9425	yorF
	2186172	SNV	T	C	70.3911	yorF	Lys83Glu
	2186176	SNV	G	A	60.4317	yorF
	2186179	SNV	T	G	60.2837	yorF
	2186260	SNV	G	T	54.8148	yorF
	2186266	SNV	A	C	62.6506	yorF
	2186284	SNV	A	T	74.6544	yorF
	2186287	SNV	T	C	80.7107	yorF
	2186293	SNV	C	T	73.9496	yorF
	2186316	SNV	G	A	70.5882	yorF
	2186379	SNV	C	T	69.2308	yorF	Val14Ile
	2186385	SNV	A	C	56.8807	yorF	Ser12Ala
	2186392	SNV	A	G	63.1579	yorF
	2186415	SNV	T	C	63.7363	yorF	Thr2Ala
	2186952	Insertion	-	T	50
	2187394	SNV	C	T	61.9469	yorC
	2187396	SNV	A	G	59.8291	yorC
	2187420	SNV	A	T	63.8655	yorC	Ser113Thr
	2187424	SNV	G	T	61.9469	yorC
	2187427	SNV	A	G	62.5	yorC
	2187433	SNV	C	T	62.8571	yorC
	2187436	SNV	C	T	62.5	yorC
	2187448	SNV	C	G	50.625	yorC
	2187493	SNV	C	T	55.1913	yorC
	2187502	SNV	T	A	60.4651	yorC
	2187514	SNV	T	A	57.2727	yorC
	2187517	SNV	C	T	55.6452	yorC
	2187589	SNV	G	A	55.5556	yorC
	2187592	SNV	A	G	60.1695	yorC
	2187595	SNV	A	G	59.0909	yorC
	2187631	SNV	C	T	60.4651	yorC
	2187637	SNV	C	T	59.6899	yorC
	2187887	SNV	A	G	77.0642	yorB	Tyr77His
	2187906	SNV	A	T	73.6111	yorB
	2187966	Insertion	-	C	57.2581	yorB	Arg51fs
	2191385	SNV	T	C	69.7802	yoqX
	2191389	SNV	A	T	66.4865	yoqX	Phe56Tyr
	2191466	SNV	C	T	73.6364	yoqX
	2191474	SNV	G	T	78.9474	yoqX	Gln28Lys
	2191511	SNV	A	G	71.371	yoqX
	2191579	SNV	G	A	61.3636
	2191889	MNV	TC	CA	62.963	yoqW
	2191895	SNV	G	A	73.2143	yoqW
	2191904	SNV	A	C	71.0744	yoqW
	2192078	SNV	T	C	62.6214	yoqW
	2192126	SNV	G	A	51.0345	yoqW
	2192147	SNV	C	T	72.3077	yoqW
	2192162	SNV	C	T	72.5275	yoqW
	2192210	SNV	A	C	75.0831	yoqW
	2192240	SNV	G	A	70.339	yoqW
	2192243	SNV	T	A	73.7705	yoqW
	2192249	SNV	T	C	85.2273	yoqW
	2192258	SNV	T	C	73.1183	yoqW
	2192261	SNV	A	G	81.3187	yoqW
	2192270	SNV	C	T	82.8358	yoqW
	2192285	SNV	C	G	73.9645	yoqW
	2192525	SNV	T	C	72.973	ligB
	2192531	SNV	C	T	73.3607	ligB
	2192541	SNV	A	T	70.9821	ligB	Met58Leu
	2192562	SNV	G	A	76.6798	ligB	Gly65Arg
	2192570	SNV	G	A	75.5365	ligB
	2192585	SNV	T	A	75.5274	ligB
	2192597	SNV	C	T	65.9664	ligB
	2192603	SNV	T	C	70.8134	ligB
	2192639	SNV	T	C	57.2816	ligB
	2192657	SNV	T	C	64.8485	ligB
	2192662	MNV	AT	GG	70.4225	ligB	Asn98Arg
	2192690	SNV	C	T	68.3871	ligB
	2192695	SNV	A	G	70.4698	ligB	Lys109Arg
	2192705	SNV	A	T	66.6667	ligB	Gln112His
	2192711	SNV	T	A	70.3226	ligB
	2192747	SNV	G	A	77.2727	ligB
	2192750	SNV	T	C	74.1935	ligB
	2192759	SNV	A	G	69.6133	ligB
	2192762	MNV	GG	AA	72.5806	ligB	Leu131_Asp132delinsLeuAsn
	2192783	SNV	T	A	69.5122	ligB
	2192786	SNV	A	C	65.3409	ligB
	2192789	SNV	G	A	61.3095	ligB
	2192794	SNV	C	T	56.2092	ligB	Thr142Ile
	2192870	SNV	C	T	78.7879	ligB
	2192918	SNV	T	C	66.4336	ligB
	2192933	SNV	T	C	55.2381	ligB
	2192936	SNV	G	A	57.4468	ligB
	2192942	SNV	C	T	50.4505	ligB
	2192945	SNV	A	T	51.0417	ligB
	2192948	SNV	T	C	55.2381	ligB
	2193000	SNV	T	G	77.7328	ligB	Ser211Ala
	2193020	SNV	T	C	66.2921	ligB
	2193026	SNV	A	C	62.9032	ligB
	2193065	SNV	T	A	52.2388	ligB
	2193080	SNV	T	A	68.8776	ligB	Asp237Glu
	2193095	SNV	C	T	68.7179	ligB
	2193098	SNV	A	G	65.3846	ligB
	2193104	SNV	C	A	66.4975	ligB
	2193113	SNV	C	G	64.9718	ligB	Asn248Lys
	2193155	SNV	A	T	62.987	ligB
	2193164	SNV	T	C	62.3288	ligB
	2193199	SNV	C	T	70
	2193201	SNV	T	C	65.4676
	2193266	SNV	T	A	76.5625	yoqU	Glu132Asp
	2193294	SNV	G	C	70.0375	yoqU	Thr123Ser
	2193338	SNV	A	G	71.0801	yoqU
	2193358	SNV	C	T	75.2988	yoqU	Ala102Thr
	2193383	SNV	C	T	66.3462	yoqU
	2193404	SNV	G	A	72.4907	yoqU
	2193443	SNV	G	T	70.4545	yoqU
	2193470	SNV	C	A	60.6299	yoqU
	2193476	SNV	T	C	57.4257	yoqU
	2193488	SNV	C	T	51.4563	yoqU
	2193509	SNV	G	A	54.918	yoqU
	2193527	SNV	C	T	62.3077	yoqU
	2193533	SNV	T	C	64.3357	yoqU
	2194802	SNV	C	T	66.8103	yoqP
	2194805	SNV	C	T	68.1818	yoqP
	2194823	SNV	G	T	79.1878	yoqP
	2194879	SNV	C	G	74.4186	yoqP	Val61Leu
	2195397	SNV	G	C	76.6816	yoqO
	2195771	SNV	C	T	69.8324	yoqN
	2195780	SNV	C	T	66.1202	yoqN
	2195785	SNV	T	C	60.452
	2196406	SNV	A	G	62.069	yoqL	Trp226Arg
	2196425	MNV	CT	TG	64.6154	yoqL	Glu219Ala
	2196446	SNV	C	T	52.9762	yoqL
	2196452	SNV	G	A	53.2895	yoqL
	2196476	SNV	A	G	50.9804	yoqL
	2196613	SNV	T	C	67.0886	yoqL	Ser157Gly
	2196647	SNV	A	G	74.5536	yoqL
	2196671	SNV	G	A	65.5738	yoqL
	2196673	SNV	A	C	71.4286	yoqL	Ser137Ala
	2196689	SNV	A	G	69.1892	yoqL
	2196794	SNV	G	A	68.1529	yoqL
	2196833	SNV	T	C	62.5	yoqL
	2196847	SNV	C	T	64.6465	yoqL	Glu79Lys
	2196866	SNV	A	G	68.8679	yoqL
	2196938	SNV	A	G	62.2449	yoqL
	2196950	SNV	G	A	62.1212	yoqL
	2196993	SNV	T	C	67.5	yoqL	Asn30Ser
	2197031	SNV	A	G	70.2857	yoqL
	2197051	SNV	C	T	68.3099	yoqL	Gly11Arg
	2197092	SNV	C	G	54.023
	2197116	SNV	T	A	68.6391
	2197133	SNV	C	A	73.2057	yoqK
	2197196	SNV	C	T	72.8	yoqK
	2197234	SNV	T	C	73.6059	yoqK	Lys31Glu
	2197487	MNV	CC	TT	70.6186	yoqJ	Glu124_Ala125delinsGluThr
	2197533	SNV	T	C	74.0741	yoqJ
	2197554	SNV	C	A	79.9127	yoqJ	Glu102Asp
	2197561	SNV	C	T	76.7068	yoqJ	Ser100Asn
	2197595	SNV	T	C	75	yoqJ	Ile89Val
	2197608	SNV	T	C	73.3119	yoqJ
	2197613	SNV	T	C	73.9623	yoqJ	Asn83Asp
	2197668	SNV	T	C	70.7547	yoqJ
	2197680	SNV	G	T	72.8395	yoqJ
	2197725	SNV	C	T	72.619	yoqJ
	2197824	SNV	C	T	58.5366	yoqJ
	2197839	SNV	A	G	60.6897	yoqJ
	2198854	SNV	T	A	53.6585	yoqG
	2198874	SNV	G	A	63.1579	yoqG
	2198881	SNV	A	T	69.7479	yoqG
	2198887	SNV	G	A	74.4	yoqG
	2198890	SNV	T	C	72.2689	yoqG
	2198895	SNV	A	G	79.5775	yoqG
	2198905	SNV	G	A	73.0159	yoqG
	2198917	SNV	G	A	56.1905	yoqG
	2198920	SNV	A	G	58.75	yoqG
	2198923	SNV	T	G	58.2524	yoqG
	2199007	SNV	C	T	72.973	yoqG
	2199034	SNV	A	G	75.5102	yoqG
	2199039	SNV	T	C	78.7097	yoqG	Lys23Glu
	2199055	SNV	T	C	84.5455	yoqG
	2199107	SNV	T	A	71.6667
	2199114	SNV	C	A	54.8193
	2201408	SNV	A	G	57.4257	yoqA	Leu23Pro
	2211911	SNV	G	A	72.8723	yopG
	2211975	SNV	T	C	67.6768	yopG	Asn14Ser
	2211992	SNV	C	T	65.6109	yopG
	2212001	SNV	C	T	70.2222	yopG
	2212044	SNV	A	T	75.7062	yopF
	2212056	SNV	C	T	69.6809	yopF
	2212083	SNV	A	G	57.7922	yopF
	2212101	SNV	G	A	67.8832	yopF
	2212122	SNV	T	C	63.8655	yopF	Ile40Met
	2212135	SNV	T	C	59.0909	yopF	Glu36Gly
	2212137	SNV	A	G	55.5556	yopF
	2212164	SNV	A	G	64.2202	yopF
	2212176	SNV	T	C	66.6667	yopF
	2212184	SNV	C	A	53.8462	yopF	Ala20Ser
	2212197	SNV	C	A	50	yopF	Lys15Asn
	2212228	SNV	T	G	66.6667	yopF	Asp5Ala
	2212301	SNV	A	G	63.7168	yopE
	2212443	SNV	A	G	74.5455	yopE
	2212467	SNV	A	G	80.3922	yopE
	2212527	SNV	G	C	73.9316
	2212557	SNV	A	G	63.0682
	2212593	SNV	A	G	52.7559	yoyH
	2212599	SNV	C	T	52.1739	yoyH
	2212611	SNV	A	T	62.8571	yoyH
	2212632	SNV	T	A	67.5325	yoyH
	2212704	SNV	T	C	52.2059	yoyH
	2212707	SNV	A	G	65.1163	yoyH
	2212728	SNV	C	T	62.7119	yoyH
	2215059	SNV	T	C	53.7572	yopB
	2215065	SNV	A	C	59.0361	yopB	Asp45Glu
	2215110	SNV	A	G	64.0884	yopB
	2215113	SNV	T	C	62.0253	yopB
	2215137	SNV	A	G	67.713	yopB
	2215149	SNV	G	T	72.3618	yopB
	2215178	SNV	A	G	69.7674	yopB	Ser8Pro
	2219326	SNV	T	C	52.027	yonU
	2219329	SNV	T	A	57.6923	yonU
	2219422	SNV	C	T	59.7403	yonU
	2219441	SNV	T	C	59.8361	yonU	Gln10Arg
	2219461	SNV	T	A	73.7589	yonU	.Lys3Asn
	2219469	SNV	A	C	72.6257	yonU	Leu1Val
	2219548	SNV	C	A	69.5853	yoyJ	Cys73Phe
	2219562	SNV	T	C	73.5426	yoyJ
	2219589	SNV	A	T	77.1689	yoyJ
	2219610	SNV	C	T	72.0779	yoyJ
	2219617	SNV	C	G	72.8261	yoyJ	Gly50Ala
	2219640	SNV	G	A	58.4906	yoyJ
	2219693	SNV	A	G	57.2816	yoyJ
	2219713	SNV	G	A	74.2188	yoyJ	Ala18Val
	2219745	Deletion	G	-	75.6757	yoyJ	Ser7fs
	2219770	SNV	C	T	76.2712
	2219789	SNV	G	T	72.381	yonT
	2219863	Deletion	TT	-	77.7778	yonT	Lys33fs
	2219876	SNV	C	T	67.5325	yonT	Val29Ile
	2219939	SNV	C	T	62.5	yonT	Val8Ile
	2219948	SNV	T	C	62.3188	yonT	Met5Val
	2221693	SNV	A	T	54.878
	2221695	SNV	T	C	61.4458
	2221717	SNV	T	G	82.2222
	2221724	SNV	T	C	75
	2222097	SNV	T	C	65.3061
	2222591	SNV	C	T	55.6701	yonO
	2222603	SNV	A	G	63.4409	yonO
	2222627	SNV	C	T	69.863	yonO
	2222707	SNV	G	A	65.7343	yonO	Arg45Lys
	2222803	SNV	A	T	78.2313	yonO	Asn77Ile
	2222831	SNV	T	C	79.2969	yonO
	2222883	SNV	C	T	77.2021	yonO
	2223027	SNV	A	C	68.8889	yonO
	2223032	SNV	A	C	66.474	yonO
	2223038	SNV	A	G	60.3896	yonO
	2223183	SNV	T	C	76.8939	yonO	Ser204Pro
	2223656	SNV	G	T	78.9474	yonO
	2223830	SNV	T	C	63.1868	yonO
	2223833	SNV	C	T	75.3363	yonO
	2223890	SNV	A	G	79.7571	yonO
	2223912	SNV	C	A	73.8532	yonO
	2223935	SNV	C	T	71.2264	yonO
	2223957	SNV	T	C	61.3636	yonO
	2224007	MNV	CC	TT	54.6218	yonO	Val478_His479delinsValTyr
	2224032	SNV	T	C	58.5987	yonO	Tyr487His
	2224063	SNV	T	A	64.6067	yonO	Phe497Tyr
	2224070	SNV	G	A	52.8302	yonO
	2224082	SNV	G	A	53.2787	yonO
	2224095	SNV	A	G	52.7559	yonO	Asn508Asp
	2224097	SNV	T	C	58.7302	yonO
	2224109	SNV	A	T	73.1429	yonO	Glu512Asp
	2224235	SNV	G	A	64.4172	yonO
	2224246	SNV	C	A	72.7273	yonO	Ala558Glu
	2224248	SNV	G	A	74.7573	yonO	Asp559Asn
	2224494	SNV	G	A	77.4725	yonO	Glu641Lys
	2224498	SNV	A	G	76.2712	yonO	Lys642Arg
	2224535	SNV	C	T	55.2632	yonO
	2224610	SNV	C	A	69.697	yonO
	2224616	SNV	C	T	65.1685	yonO
	2224625	SNV	C	A	50	yonO	Asp684Glu
	2224667	SNV	C	T	63.3333	yonO
	2224779	SNV	C	G	58.5859	yonO	Gln736Glu
	2224784	SNV	A	G	70.339	yonO
	2224787	SNV	T	A	68.254	yonO
	2224790	SNV	T	C	64.4928	yonO
	2224813	SNV	A	G	65.2941	yonO	Lys747Arg
	2224815	SNV	C	T	64.2045	yonO
	2224818	SNV	T	A	62.7219	yonO	Leu749Met
	2224901	MNV	AC	TT	61.9469	yonO
	2225123	MNV	TG	GA	64.2857
	2225131	Deletion	G	-	60.4938
	2225213	SNV	T	C	54.4554
	2225225	SNV	C	A	67.1233
	2225525	SNV	C	G	66.3793	yonN
	2225528	SNV	G	A	65.1376	yonN
	2225534	SNV	A	C	74.4828	yonN
	2225552	SNV	G	A	68.9076	yonN
	2225555	SNV	T	A	68.8073	yonN
	2225861	SNV	A	C	72.1739
	2225870	SNV	C	T	57.5
	2225872	SNV	A	G	53.8462
	2225879	SNV	T	C	63.5593
	2225898	SNV	C	T	67.2515
	2225900	SNV	A	T	69.6774
	2225906	SNV	A	G	68.2692
	2225919	SNV	C	T	64.1176
	2225941	SNV	T	C	72.3164
	2225943	SNV	C	A	73.0159
	2225974	SNV	G	A	72.449
	2225982	SNV	T	A	68.5083
	2226022	SNV	G	T	62.8571
	2226024	SNV	T	A	57.4803
	2226045	SNV	C	A	69.281
	2226055	SNV	A	G	73.6434
	2226062	SNV	G	A	70.8661
	2226095	SNV	T	A	81.4634
	2226107	SNV	T	C	82.7815
	2226109	SNV	T	G	76.5432
	2226133	SNV	C	G	66.6667
	2226141	SNV	C	T	55.0562
	2226172	SNV	T	G	55.4545
	2226181	SNV	C	T	59.434
	2226205	SNV	T	G	73.4694
	2226305	Deletion	A	-	67.2727
	2226355	SNV	G	C	71.1864
	2226396	Insertion	-	A	53.7313
	2226396	SNV	C	T	58.2677
	2226476	SNV	A	G	74.359
	2226503	SNV	A	C	69.4915
	2226560	SNV	C	T	70.3911
	2226937	SNV	A	G	64.8649
	2226977	SNV	A	T	73.2143
	2227017	SNV	A	C	76.9811
	2227061	SNV	A	G	75.7848
	2227118	SNV	T	C	62.3656
	2227121	SNV	A	C	63.1579
	2227341	SNV	T	C	78.6585	yonK
	2227389	SNV	C	T	78.355	yonK
	2227398	SNV	T	C	73.7288	yonK
	2227431	SNV	A	G	70.4225	yonK
	2227434	SNV	T	C	62.7219	yonK
	2227478	SNV	G	A	77.4194	yonK	Gly61Asp
	2227491	SNV	A	C	70.6667
	2227493	SNV	A	G	71.2121
	2227624	SNV	C	A	66.9231	yonJ
	2227630	SNV	G	A	67.3729	yonJ
	2227636	SNV	T	C	70.3057	yonJ
	2227639	SNV	T	A	71.9626	yonJ
	2227690	SNV	A	G	56.4103	yonJ
	2227693	SNV	A	G	54.6667	yonJ
	2227819	SNV	C	T	67.1533	yonJ
	2227825	SNV	C	T	62.5	yonJ
	2227834	SNV	C	T	67.1141	yonJ
	2227923	SNV	A	G	78.0952	yonJ	Asn140Ser
	2228107	SNV	C	T	78.626	yonJ
	2228209	MNV	TT	AC	65.4028	yonJ
	2228332	SNV	A	C	70.4981	yonJ
	2249121	SNV	T	C	50.4348
	2249186	SNV	G	A	69.4915	cwlP
	2249204	SNV	C	T	68.6047	cwlP
	2249240	SNV	C	T	68.1004	cwlP
	2249276	SNV	A	G	63.7931	cwlP
	2249279	SNV	C	T	68	cwlP
	2249321	SNV	T	A	63.3803	cwlP
	2249325	SNV	A	G	56.5421	cwlP	Ile58Val
	2249330	MNV	CA	TG	52.9762	cwlP	Asp59_Thr60delinsAspAla
	2249371	SNV	A	G	66.9725	cwlP	Lys73Arg
	2249525	SNV	A	T	67.5105	cwlP
	2249591	SNV	G	A	56.7901	cwlP
	2249615	SNV	C	T	50	cwlP
	2249624	SNV	G	A	58.3851	cwlP
	2249672	SNV	C	T	57.085	cwlP
	2249870	SNV	G	A	67.9856	cwlP
	2249888	SNV	T	C	74.8322	cwlP
	2249995	SNV	T	C	54.386	cwlP	Val281Ala
	2250008	SNV	G	A	55.7823	cwlP
	2251387	SNV	T	C	58.9147	cwlP	Val745Ala
	2253218	SNV	T	A	69.0566	cwlP
	2253248	SNV	C	T	70.2128	cwlP
	2253329	SNV	C	T	73.7705	cwlP
	2253377	SNV	T	C	60.2564	cwlP
	2253401	SNV	A	T	56.5445	cwlP
	2253404	SNV	A	C	57.0681	cwlP
	2253419	SNV	T	C	65.0246	cwlP
	2253566	SNV	A	G	62.6728	cwlP
	2253641	SNV	A	G	86.2319	cwlP
	2253776	SNV	T	C	66.6667	cwlP
	2253785	SNV	G	C	72.6562	cwlP
	2253791	SNV	A	C	72.1805	cwlP
	2253863	SNV	A	G	59.0278	cwlP
	2253872	SNV	T	C	64.2857	cwlP
	2254058	SNV	A	T	58.547	cwlP
	2254062	SNV	G	A	63.6	cwlP	Ala1637Thr
	2254109	SNV	T	C	64.6226	cwlP
	2254202	SNV	T	A	70.7407	cwlP
	2254238	SNV	A	G	65	cwlP
	2254253	SNV	T	C	62.3377	cwlP
	2254280	SNV	C	T	56.3218	cwlP
	2254292	Deletion	C	-	54.8223	cwlP	Ile1713fs
	2254373	SNV	A	G	57.7465	cwlP
	2254445	SNV	A	C	62	cwlP
	2254475	SNV	G	T	58.8235	cwlP
	2254481	SNV	G	A	57.3171	cwlP
	2254529	SNV	T	A	67.0659	cwlP
	2254565	SNV	A	C	71.6157	cwlP
	2254589	SNV	G	A	70.068	cwlP
	2254595	SNV	G	A	66.0131	cwlP
	2254619	SNV	C	T	67.6471	cwlP
	2254640	SNV	A	G	65.035	cwlP
	2254649	SNV	T	C	66.6667	cwlP
	2254670	SNV	A	G	67.1141	cwlP
	2254722	SNV	G	T	53.8462	cwlP	Val1857Phe
	2254724	SNV	C	T	54.3353	cwlP
	2254757	SNV	A	G	57.672	cwlP
	2254769	SNV	A	G	51.2195	cwlP
	2254781	SNV	G	A	50.8475	cwlP
	2254799	SNV	A	G	57.6471	cwlP
	2254829	SNV	T	C	50	cwlP
	2254832	SNV	G	A	54.717	cwlP
	2254844	SNV	A	G	62.2378	cwlP
	2254846	SNV	A	G	63.7681	cwlP	Gln1898Arg
	2254958	SNV	G	A	69.6296	cwlP
	2254973	SNV	C	T	64.9402	cwlP
	2255033	SNV	T	G	73.0061	cwlP
	2255051	SNV	G	C	64.6259	cwlP
	2255066	SNV	T	A	53.2787	cwlP
	2258847	SNV	T	C	51.6129	yomG
	2258858	SNV	G	A	59.5588	yomG	Arg676Lys
	2258868	SNV	C	T	69.8795	yomG
	2258886	SNV	G	A	53.5714	yomG
	2258955	SNV	A	G	60.6061	yomG
	2258974	SNV	G	A	80.0995	yomG	Val715Ile
	2259006	SNV	G	A	73.494	yomG
	2259024	SNV	A	T	59.0164	yomG
	2259030	SNV	G	C	50	yomG
	2259057	SNV	T	C	54.4118	yomG
	2259072	SNV	C	T	72.0721	yomG
	2259103	SNV	A	T	71.8954	yomG	Met758Leu
	2259106	SNV	C	T	64.7887	yomG
	2259118	SNV	G	C	59.6154	yomG	Ala763Pro
	2259660	SNV	G	A	63.6905	yomF
	2259672	SNV	A	T	54.0984	yomF
	2259675	SNV	A	G	57.5758	yomF
	2259681	SNV	C	A	57.8947	yomF	Asp69Glu
	2259687	SNV	C	T	55.8824	yomF
	2259714	SNV	A	T	79.6117	yomF
	2259731	SNV	C	T	79.7101	yomF	Ala86Val
	2259750	SNV	G	A	50.7042	yomF
	2259753	SNV	A	T	59.2105	yomF
	2259777	SNV	A	T	52.8571	yomF
	2259924	SNV	A	G	69.1011	yomF
	2260101	SNV	A	G	66.8103	yomF
	2260164	SNV	C	G	68.1319	yomF
	2260179	SNV	A	G	66.8161	yomF
	2260306	SNV	C	T	52.6316
	2260431	SNV	G	A	51.6779	yomE
	2260538	SNV	C	T	59.2437	yomE	Ala69Val
	2260542	SNV	A	T	55.7522	yomE
	2260626	SNV	T	C	64.9425	yomE
	2260656	SNV	T	A	66.1376	yomE
	2260701	SNV	A	C	56.6667	yomE
	2260719	SNV	T	G	67.0213	yomE
	2263983	SNV	A	G	67.8571	blyA
	2264087	SNV	C	T	55	blyA	Ala200Val
	2264090	SNV	T	C	58.156	blyA	Val201Ala
	2264145	SNV	T	A	51.7986	blyA
	2264193	SNV	T	C	70.6977	blyA
	2264260	SNV	A	G	67.7419	blyA	Thr258Ala
	2264358	SNV	T	C	66.3102	blyA
	2264376	SNV	C	A	69.2308	blyA
	2264395	SNV	G	A	53.4884	blyA	Val303Ile
	2264397	SNV	C	T	50.7937	blyA
	2264412	SNV	T	A	57.8947	blyA
	2264418	SNV	C	T	53.3898	blyA
	2264430	SNV	G	A	54.3478	blyA
	2264448	SNV	T	A	57.7381	blyA
	2264466	SNV	T	C	63.5514	blyA
	2264477	SNV	G	A	65.6566	blyA	Ser330Asn
	2264520	SNV	C	A	58.3333	blyA
	2264523	SNV	T	A	55.4878	blyA	Asn345Lys
	2264526	SNV	C	T	62.9412	blyA
	2270458	SNV	T	A	53.0769	uvrX
	2270479	SNV	C	A	54.3956	uvrX
	2270491	SNV	A	C	56.3725	uvrX
	2270494	SNV	G	T	60.804	uvrX
	2270527	SNV	A	C	76.8	uvrX
	2270530	SNV	G	A	73.4615	uvrX
	2270571	SNV	G	A	69.2015	uvrX
	2270575	SNV	C	T	68.543	uvrX
	2270599	SNV	C	T	59.7403	uvrX
	2270608	SNV	G	A	51.2821	uvrX
	2270737	SNV	C	A	56.1644	uvrX	Glu307Asp
	2270752	SNV	C	T	51.0204	uvrX
	2270758	SNV	T	A	51.1811	uvrX
	2270836	SNV	C	A	59.3103	uvrX
	2270851	SNV	A	T	65.8333	uvrX	Ser269Arg
	2270858	SNV	G	A	69.7318	uvrX	Thr267Ile
	2270860	SNV	G	A	69.0037	uvrX
	2271094	SNV	A	C	66.6667	uvrX
	2271098	SNV	C	T	65.678	uvrX	Arg187His
	2271121	SNV	T	C	60.2564	uvrX
	2271154	SNV	C	T	54.3046	uvrX
	2271157	SNV	T	C	55.3459	uvrX
	2271265	SNV	T	C	51.8248	uvrX
	2271445	SNV	A	G	58.4337	uvrX
	2271448	SNV	T	C	58.5987	uvrX
	2271496	SNV	T	C	56.962	uvrX
	2271523	SNV	A	C	93.4783	uvrX	Asp45Glu
	2271550	SNV	G	A	63.4454	uvrX
	2271572	SNV	A	C	65.7258	uvrX	Met29Arg
	2271631	SNV	A	T	70.3971	uvrX
	2271722	SNV	G	A	54.6448	yolD
	2271746	SNV	T	A	52.0661	yolD
	2271844	SNV	T	G	63.3333	yolD	Ile47Leu
	2271866	SNV	A	G	70.4225	yolD
	2271881	SNV	C	T	71.6346	yolD
	2271920	SNV	C	T	52.1739	yolD
	2271926	SNV	C	T	62.9213	yolD
	2271946	SNV	T	G	60.8696	yolD	Met13Leu
	2271974	SNV	T	C	57.9882	yolD
	2272435	SNV	A	G	57.8947	yolC	Asn94Asp
	2272437	SNV	T	A	59.8214	yolC	Asn94Lys
	2272440	SNV	A	G	59.7938	yolC
	2272465	SNV	T	C	75.7812	yolC
	2272480	SNV	C	T	64.0625	yolC	Pro109Ser
	2272482	SNV	C	T	65.0794	yolC
	2272488	SNV	G	A	80.4878	yolC
	2272494	SNV	T	C	82.3529
	2273495	SNV	T	A	65.8228
	2273505	SNV	G	A	72.5806
	2273540	SNV	A	T	61.8497
	2273561	SNV	G	A	61.6114
	2273578	SNV	T	A	60.7692
	2273583	Insertion	-	G	54.2169
	2273905	SNV	A	G	72.2222
	2274565	SNV	C	T	51.8717	yokK	Ser191Asn
	2276133	SNV	T	C	60.7595	yokI	Asp430Gly
	2276516	SNV	C	T	68.9266	yokI
	2276543	SNV	G	A	68.3333	yokI
	2276546	SNV	T	C	71.345	yokI
	2276556	SNV	C	T	71.7241	yokI	Gly289Glu
	2276563	SNV	G	A	66.6667	yokI
	2276621	SNV	G	A	53.9683	yokI
	2276624	SNV	C	A	54.6218	yokI
	2276798	SNV	C	G	62.6582	yokI
	2276822	SNV	T	A	50	yokI
	2276825	SNV	G	A	54.321	yokI
	2276850	SNV	T	C	70.7317	yokI	Glu191Gly
	2277026	SNV	A	G	55.5556	yokI
	2277029	SNV	A	G	57.732	yokI
	2277284	SNV	T	G	69.1824	yokI
	2277292	MNV	TG	CA	59.434	yokI	Ser43_Lys44delinsSerGlu
	2277338	SNV	C	A	54.4554	yokI
	2277340	SNV	C	T	50	yokI	Val28Met
	2277347	SNV	C	T	59.589	yokI
	2277371	SNV	G	A	61.1111	yokI
	2277434	SNV	T	C	66.6667
	2277440	SNV	C	T	59.0164
	2277475	SNV	G	C	59.7403
	2279884	SNV	T	A	68.2692
	2279889	SNV	T	A	66.9231
	2279899	SNV	A	T	65.7718
	2279927	SNV	T	G	60.3053
	2279930	SNV	T	C	60.9023
	2279961	Insertion	-	A	55.9471
	2279988	MNV	AT	GA	56.0748	yokF	Val4_Leu5delinsValIle
	2280024	SNV	G	A	52.9412	yokF
	2280093	SNV	G	A	66.4921	yokF
	2280099	SNV	G	A	69.3023	yokF
	2280146	SNV	A	G	67.0833	yokF	Asp57Gly
	2280246	SNV	C	T	52.381	yokF
	2280318	SNV	G	A	61.9355	yokF
	2280327	SNV	A	T	72.6619	yokF
	2280330	SNV	A	G	78.6885	yokF
	2280336	SNV	T	C	74.375	yokF
	2280339	SNV	A	G	68.8623	yokF
	2280366	SNV	G	A	87.1795	yokF
	2280369	SNV	T	G	77.551	yokF
	2280372	SNV	A	G	68.2692	yokF
	2280375	SNV	T	C	50.3704	yokF
	2280378	SNV	C	T	52.1739	yokF
	2280387	SNV	T	C	64.5933	yokF
	2280537	SNV	A	G	71.8919	yokF
	2280556	SNV	C	A	74.8252	yokF	Leu194Ile
	2280588	SNV	T	C	66.2447	yokF
	2280622	SNV	A	G	63.1902	yokF	Thr216Ala
	2280625	SNV	A	G	69.3252	yokF	Thr217Ala
	2280641	SNV	C	A	66.0131	yokF	Ala222Glu
	2280660	SNV	A	T	59.596	yokF
	2280663	SNV	A	T	56.1224	yokF
	2280665	SNV	C	A	59.0909	yokF	Thr230Lys
	2280675	SNV	A	T	67.3203	yokF
	2280723	SNV	T	A	89.4231	yokF
	2280731	SNV	A	C	58.5106	yokF	Glu252Ala
	2280733	SNV	A	T	56.25	yokF	Thr253Ser	SPß
	2480646	MNV	TA	AT	100
	2480667	Deletion	T	-	100
	3771703	SNV	A	T	86.9565	rapB	Phe144Tyr
	3771705	SNV	A	G	70.2128	rapB
	3771708	SNV	A	G	79.5455	rapB
	3771714	SNV	C	A	57.4074	rapB
	3935823	Deletion	T	-	52.381
	4188194	SNV	A	C	64.8936	tetB	His288Gln

## Sheet: population B510m
	List of SNPs detected in the evolved B510m population
	Reference Position	Type	Reference	Allele	Frequency	Overlapping annotations	Amino acid change
	840447	SNV	T	C	50.9804	mapB	Lys13Arg
	1444925	SNV	A	T	56.4103	thyA	Lys276Ile
	1902434	SNV	G	A	56.7568	thyA
	1902524	SNV	A	C	56.6138	thyA
	1902722	SNV	C	T	53.7736	thyA
	1902917	SNV	T	C	78.2895	thyA
	1902920	SNV	A	G	63.9785	thyA		prophage-like el.5
	2058223	SNV	A	G	50.8065	yobE
	2058231	SNV	T	C	50.4274	yobE	Leu144Pro
	2060088	SNV	C	T	72.549	yozX	Ser27Phe
	2060127	SNV	G	A	50	yozX	Gly40Asp
	2060194	SNV	A	G	53.7037	yozX
	2061779	SNV	A	T	54.4776
	2061782	SNV	T	C	55.2
	2061926	SNV	T	C	55.8824	yozZ
	2061935	SNV	T	C	51.1111	yozZ
	2063590	SNV	A	G	60.1351	yobH	Phe192Leu
	2063927	SNV	A	T	50.8475	yobH
	2063933	SNV	T	C	53.7931	yobH
	2064113	SNV	G	A	52.381	yobH
	2064254	SNV	C	T	73.3333	yozK
	2069622	SNV	T	C	50
	2069642	SNV	A	G	60.1156
	2072480	SNV	T	C	52.451	rttL
	2073635	Insertion	-	T	56.0976			prophage-like el.6
	2152349	SNV	C	T	51.773	yotM
	2152389	SNV	G	C	53.2164	yotM	Ser155Trp
	2152391	SNV	G	T	54.1667	yotM
	2152400	SNV	A	T	67.7019	yotM
	2152409	SNV	T	C	62.7329	yotM
	2152438	MNV	CT	AC	63.6364	yotM	Lys138_Ala139delinsLysSer
	2152445	SNV	T	A	64.0719	yotM
	2152466	SNV	T	C	56.8627	yotM
	2152472	SNV	C	T	53.2895	yotM
	2152529	SNV	T	C	51.1364	yotM
	2152535	SNV	T	C	54.9451	yotM
	2152538	SNV	C	A	56.8421	yotM
	2152556	SNV	C	A	69.7248	yotM
	2152568	SNV	G	A	62.8866	yotM
	2152596	SNV	C	T	57.377	yotM	Arg86Lys
	2152679	SNV	G	A	62.5	yotM
	2152790	SNV	T	C	60.8696	yotM
	2152802	SNV	A	T	67.2727	yotM
	2152922	SNV	G	A	51.6854
	2152943	SNV	A	G	57.3991	yotL	Lys6Arg
	2152971	SNV	C	T	68.75	yotL
	2153001	SNV	T	C	56.391	yotL
	2153011	SNV	T	C	56.1338	yotL	Cys29Arg
	2153023	SNV	T	C	59.5455	yotL	Ser33Pro
	2153025	SNV	A	T	53.668	yotL
	2153031	SNV	A	G	58.0882	yotL
	2153050	SNV	G	A	54.6468	yotL	Gly42Ser
	2153097	SNV	T	G	65.2941	yotL
	2153118	SNV	A	C	59.7345	yotL
	2153133	SNV	A	T	55.3299	yotL
	2153255	SNV	T	C	55.3459	yotK
	2153266	SNV	A	G	58.4416	yotK
	2153276	SNV	T	A	52.5974	yotK	Glu27Asp
	2157560	MNV	AC	TA	65.2778	yosW	Ser41Ile
	2157578	SNV	A	G	60.3896	yosW
	2157590	SNV	T	C	66.8874	yosW
	2157885	SNV	T	C	53.9474	yosV	Thr79Ala
	2157892	SNV	C	T	54.7771	yosV
	2157912	SNV	T	C	58.9189	yosV	Ile70Val
	2157937	SNV	A	G	56.3636	yosV
	2158051	SNV	C	T	62.4204	yosV
	2158086	SNV	C	T	63.964	yosV	Val12Ile
	2158095	SNV	T	A	63.8889	yosV	Ile9Leu
	2158165	SNV	T	C	52.1127	yojW
	2158219	SNV	T	C	60.5263	yojW
	2158229	SNV	T	G	63.6364	yojW	Glu20Ala
	2163253	SNV	T	A	59.0476	nrdEB	Met704Leu
	2163320	SNV	T	A	56.682	nrdEB
	2163554	SNV	A	G	58.794	nrdEB
	2163591	SNV	G	C	52.8571	nrdEB	Thr591Arg
	2163650	SNV	G	A	61.194	nrdEB
	2163737	SNV	T	A	53.6842	nrdEB	Gln542His
	2163827	SNV	G	T	62.9032	nrdEB
	2163926	SNV	T	C	62.0513	nrdEB
	2164088	SNV	G	T	60.8	nrdEB
	2164101	SNV	C	T	58.6466	nrdEB	Gly421Asp
	2164307	SNV	A	T	63.8298	nrdEB
	2164325	SNV	A	G	55.4622	nrdEB
	2164337	SNV	C	T	50.9259	nrdEB
	2164342	SNV	A	G	51.1628	nrdEB
	2164417	SNV	G	T	50.3597	nrdEB	Leu316Ile
	2164424	SNV	T	A	54.3353	nrdEB
	2164433	SNV	C	T	60.199	nrdEB
	2164439	SNV	C	T	61.5385	nrdEB
	2164534	SNV	G	A	50.5376	nrdEB
	2164580	SNV	C	T	59.322	nrdEB
	2164586	SNV	G	A	63.8743	nrdEB
	2165054	SNV	A	G	60.6481	nrdEB
	2165165	SNV	T	C	66.8919	nrdEB
	2165210	SNV	C	T	63.4043	nrdEB
	2165216	SNV	G	A	61.4458	nrdEB
	2165222	SNV	G	A	63.0252	nrdEB
	2165264	SNV	A	G	61.1842	nrdEB
	2165270	SNV	T	C	61.4943	nrdEB
	2165378	SNV	G	A	55.5556	nrdEB
	2165396	SNV	G	A	58.1152	nrdEB
	2165402	SNV	A	G	50.5495	nrdEB
	2165450	SNV	G	A	55.4839	nrdEB
	2165495	SNV	T	A	66.8605	nrdEB
	2165501	SNV	A	G	60.3659	nrdEB
	2165564	SNV	G	A	65.1376	nrdEB
	2165573	SNV	T	C	68.7117	nrdEB
	2165594	SNV	A	C	79.1946	nrdIB	Asn7Lys
	2165637	SNV	T	C	59.4118	nrdIB
	2165646	SNV	A	G	53.0303	nrdIB
	2165649	SNV	T	A	54.7945	nrdIB	Gln106His
	2165673	SNV	C	T	53.3333	nrdIB
	2165769	SNV	T	C	50.495	nrdIB
	2165856	SNV	T	C	53.271	nrdIB
	2165863	SNV	T	G	55.1724	nrdIB	Asn35Thr
	2165900	SNV	C	T	53.8462	nrdIB	Val23Ile
	2165904	SNV	A	T	54.6218	nrdIB	Phe21Leu
	2165943	SNV	T	G	53.2895	nrdIB
	2165946	SNV	T	A	55.7143	nrdIB
	2166042	SNV	G	A	55.6886	yosL	Ala95Val
	2166113	SNV	T	C	63.8095	yosL
	2166170	SNV	T	C	65.7534	yosL
	2166209	SNV	G	A	52.6316	yosL
	2166249	MNV	GT	TC	53.3835	yosL	Thr26Asp
	2166256	SNV	C	T	59.6386	yosL	Val24Ile
	2166264	SNV	T	C	62.1795	yosL	Asn21Ser
	2166296	SNV	A	G	50.9091	yosL
	2168686	SNV	T	A	50	yosD
	2170522	SNV	T	G	58.6466	yorX
	2170549	SNV	T	C	52.7778	yorX
	2170552	SNV	G	A	54.6875	yorX
	2170597	SNV	G	A	56.9061	yorX
	2170617	SNV	C	T	60.4545	yorX	Gly39Arg
	2170626	MNV	AA	GT	63.3166	yorX	Val35_Tyr36delinsValHis
	2170702	SNV	G	A	56.4417	yorX
	2170817	SNV	T	G	51.3889	yorW	Asn107Thr
	2170860	SNV	A	T	62.9371	yorW	Tyr93Asn
	2170966	SNV	A	C	50	yorW
	2170982	SNV	T	A	57.4163	yorW	Glu52Val
	2171035	SNV	A	G	58.5586	yorW
	2171160	SNV	C	T	60.2837	yorV
	2171275	SNV	T	C	66.6667	yorV	Lys28Arg
	2171329	SNV	T	C	62.5954	yorV	Lys10Arg
	2171336	MNV	GG	AA	57.4257	yorV
	2173244	SNV	A	G	68.6486	yorS
	2173258	MNV	TT	CA	83.8462	yorS	Leu64_Asn65delinsLeuAsp
	2173276	SNV	C	T	85.4545	yorS	Asp59Asn
	2173334	SNV	A	G	71.1111	yorS
	2173337	SNV	T	C	63.0435	yorS
	2173348	SNV	T	C	50	yorS	Lys35Glu
	2173372	SNV	A	G	59.4595	yorS	Tyr27His
	2173384	SNV	A	T	62.8931	yorS	Tyr23Asn
	2173433	SNV	C	T	58.6538	yorS
	2173561	SNV	G	A	64.0909	yorR
	2173594	SNV	C	T	59.2593	yorR
	2173626	SNV	T	G	62.234	yorR
	2173629	SNV	T	C	65.6977	yorR	Lys110Glu
	2173651	SNV	G	A	64.4172	yorR
	2173709	SNV	C	T	62.0513	yorR	Arg83Gln
	2173726	SNV	G	A	60	yorR
	2173774	SNV	G	A	67.8862	yorR
	2173795	SNV	A	G	60.1124	yorR
	2173803	SNV	G	A	57.5758	yorR
	2173807	SNV	A	G	62.3762	yorR
	2173834	SNV	T	C	56.8421	yorR
	2173841	SNV	T	G	57.0175	yorR	Lys39Thr
	2173891	SNV	A	G	68.1818	yorR
	2173971	SNV	C	T	70.6422	yorQ
	2173976	SNV	C	T	62.8099	yorQ	Val46Ile
	2174027	SNV	T	C	60.7477	yorQ	Ile29Val
	2174040	SNV	A	G	65.9864	yorQ
	2174104	SNV	T	C	66.6667	yorQ	Lys3Arg
	2174115	SNV	C	T	70.8333	yorP	Ala69Thr
	2174158	SNV	A	G	66.055	yorP
	2174209	SNV	T	C	64.1618	yorP
	2174218	SNV	G	A	63.3094	yorP
	2174236	SNV	C	T	51	yorP
	2174239	SNV	C	A	52.1277	yorP
	2174248	SNV	T	A	70.8333	yorP
	2174251	SNV	G	A	66.3366	yorP
	2174254	SNV	T	G	69.3878	yorP
	2174283	SNV	C	T	69.8492	yorP	Val13Ile
	2175630	SNV	C	T	51.8519	yorL	Ser1295Asn
	2175665	SNV	T	A	66.8675	yorL
	2175746	SNV	T	C	66.6667	yorL
	2175772	SNV	T	C	63.9241	yorL	Ile1248Val
	2175797	SNV	T	G	65.5022	yorL
	2175855	SNV	A	G	68.8679	yorL	Val1220Ala
	2175866	SNV	A	T	68.1818	yorL
	2175886	SNV	C	T	61.7143	yorL	Ala1210Thr
	2176313	SNV	G	A	73.6842	yorL
	2176421	SNV	A	T	62.4242	yorL
	2176735	SNV	C	T	64.9123	yorL	Asp927Asn
	2177270	MNV	TG	CT	58.3333	yorL	Thr748Lys
	2177299	SNV	T	C	60.8939	yorL	Asn739Asp
	2177312	SNV	A	T	52.8455	yorL
	2177354	SNV	C	T	72.8448	yorL
	2177393	SNV	C	G	53.7931	yorL	Lys707Asn
	2177447	SNV	T	C	69.3878	yorL
	2177459	SNV	T	C	70.5263	yorL
	2177498	SNV	A	G	69.4581	yorL
	2177534	SNV	T	G	67.4157	yorL
	2177543	SNV	C	T	63.7838	yorL
	2177567	SNV	A	T	63.5514	yorL	Asn649Lys
	2177797	SNV	A	G	64.1379	yorL
	2177834	SNV	C	T	83	yorL
	2177852	SNV	T	C	68.0851	yorL
	2177891	MNV	CT	TG	62.069	yorL	Lys541Thr
	2177894	SNV	C	T	58.871	yorL
	2177978	SNV	T	C	63.9785	yorL
	2178038	SNV	C	T	62.963	yorL
	2178059	SNV	T	A	64.8276	yorL
	2178116	SNV	T	A	60.2837	yorL
	2178185	SNV	A	G	53.1792	yorL
	2178188	SNV	G	A	52.6946	yorL
	2178194	SNV	T	A	54.4715	yorL
	2178248	SNV	A	G	62.3077	yorL
	2178313	SNV	A	G	56.9061	yorL	Ser401Pro
	2178324	SNV	T	C	50.4587	yorL	Asn397Ser
	2178359	SNV	T	C	65.7718	yorL
	2178374	SNV	G	A	64.7399	yorL
	2178416	SNV	T	C	68.0272	yorL
	2178477	SNV	G	A	65.8537	yorL	Ala346Val
	2178677	SNV	G	A	59.6386	yorL
	2178782	SNV	T	G	61.7801	yorL
	2178821	SNV	C	T	66.8367	yorL
	2179070	SNV	G	T	74.7059	yorL
	2179093	SNV	C	T	73.9394	yorL	Glu141Lys
	2179202	SNV	C	A	70.7182	yorL	Met104Ile
	2179295	SNV	G	A	62.8713	yorL
	2179424	SNV	T	C	65.0602	yorL
	2179463	SNV	G	A	57.4257	yorL
	2179466	SNV	T	A	53.4653	yorL
	2179469	SNV	A	T	59.1837	yorL
	2179472	SNV	C	T	69.0476	yorL
	2179490	SNV	T	A	56.25	yorL
	2179508	SNV	T	A	65.4088	yorL
	2179625	SNV	G	A	63.2124	yorK
	2179646	SNV	C	T	68.8776	yorK
	2179679	SNV	A	G	74.4	yorK
	2179994	SNV	C	A	50	yorK
	2180075	SNV	A	G	66.3158	yorK
	2180102	SNV	G	A	73.8806	yorK
	2180207	SNV	T	C	56.3636	yorK
	2180216	SNV	G	A	63.7795	yorK
	2180247	SNV	C	T	64.2424	yorK	Ser337Asn
	2180255	SNV	T	C	61.9048	yorK
	2180508	SNV	C	T	57.9365	yorK	Ser250Asn
	2180570	SNV	T	A	53.4091	yorK
	2180648	SNV	A	T	70.625	yorK
	2180690	SNV	C	T	54.6512	yorK
	2180701	SNV	T	C	63.8889	yorK	Ile186Val
	2180969	SNV	G	A	63.4615	yorK
	2182168	SNV	G	A	64.7059	yorJ
	2182186	SNV	C	T	70.9524	yorJ
	2182315	SNV	G	A	70.4301	yorJ
	2182324	SNV	A	G	62.1212	yorJ
	2182357	SNV	T	C	61.165	yorJ
	2182446	SNV	G	A	67.2316	yorI
	2182480	SNV	T	A	64.4628	yorI
	2182507	SNV	G	A	56.962	yorI
	2182510	SNV	G	A	58.0645	yorI
	2182597	SNV	A	G	61.2245	yorI
	2182669	SNV	G	A	69.2308	yorI
	2182744	SNV	T	C	68.7023	yorI
	2182746	SNV	G	A	66.9065	yorI
	2182792	SNV	T	C	62.2951	yorI
	2182804	SNV	T	C	60.1504	yorI
	2182843	SNV	A	C	60.4396	yorI
	2182846	SNV	G	A	65.5172	yorI
	2185717	SNV	A	G	66.8605	yorF
	2185838	SNV	G	C	55.914	yorF	Thr194Ser
	2185863	SNV	C	T	62.2807	yorF	Val186Ile
	2185927	SNV	A	G	64.8438	yorF
	2185987	SNV	G	A	73	yorF
	2186062	SNV	G	T	70	yorF	Asn119Lys
	2186093	SNV	A	T	63.4146	yorF	Ile109Asn
	2186098	SNV	G	A	59.3496	yorF
	2186172	SNV	T	C	58.9595	yorF	Lys83Glu
	2186176	SNV	G	A	51.4286	yorF
	2186266	SNV	A	C	53.1915	yorF
	2186284	SNV	A	T	68.3544	yorF
	2186287	SNV	T	C	78.2609	yorF
	2186293	SNV	C	T	64.7059	yorF
	2186316	SNV	G	A	64.3836	yorF
	2186379	SNV	C	T	62.1849	yorF	Val14Ile
	2187433	SNV	C	T	54.1176	yorC
	2187436	SNV	C	T	56.1798	yorC
	2187448	SNV	C	G	50.3759	yorC
	2187502	SNV	T	A	60.7692	yorC
	2187514	SNV	T	A	63.9175	yorC
	2187517	SNV	C	T	54.0816	yorC
	2187592	SNV	A	G	50.7246	yorC
	2187595	SNV	A	G	53.0303	yorC
	2187887	SNV	A	G	64.6259	yorB	Tyr77His
	2187906	SNV	A	T	61.745	yorB
	2191385	SNV	T	C	56.0976	yoqX
	2191389	SNV	A	T	59.6491	yoqX	Phe56Tyr
	2191466	SNV	C	T	60	yoqX
	2191474	SNV	G	T	67.1642	yoqX	Gln28Lys
	2191511	SNV	A	G	65.1961	yoqX
	2191895	SNV	G	A	56.4103	yoqW
	2192066	SNV	T	A	51.3514	yoqW
	2192078	SNV	T	C	59.5376	yoqW
	2192147	SNV	C	T	63.7306	yoqW
	2192162	SNV	C	T	64.6409	yoqW
	2192210	SNV	A	C	69.3122	yoqW
	2192240	SNV	G	A	57.6923	yoqW
	2192243	SNV	T	A	58.2418	yoqW
	2192249	SNV	T	C	67.6923	yoqW
	2192258	SNV	T	C	73.4375	yoqW
	2192261	SNV	A	G	72.3077	yoqW
	2192270	SNV	C	T	84.375	yoqW
	2192285	SNV	C	G	72	yoqW
	2192525	SNV	T	C	66.6667	ligB
	2192531	SNV	C	T	67.0157	ligB
	2192541	SNV	A	T	57.3248	ligB	Met58Leu
	2192562	SNV	G	A	58.3815	ligB	Gly65Arg
	2192570	SNV	G	A	60.6667	ligB
	2192585	SNV	T	A	65.6934	ligB
	2192597	SNV	C	T	58.9744	ligB
	2192603	SNV	T	C	65.5405	ligB
	2192657	SNV	T	C	57.6923	ligB
	2192662	MNV	AT	GG	66.6667	ligB	Asn98Arg
	2192690	SNV	C	T	66.6667	ligB
	2192695	SNV	A	G	73.3871	ligB	Lys109Arg
	2192705	SNV	A	T	70.5882	ligB	Gln112His
	2192711	SNV	T	A	69.5652	ligB
	2192747	SNV	G	A	74.0506	ligB
	2192750	SNV	T	C	72.1212	ligB
	2192759	SNV	A	G	61.6438	ligB
	2192762	MNV	GG	AA	65.7143	ligB	Leu131_Asp132delinsLeuAsn
	2192783	SNV	T	A	57.4627	ligB
	2192786	SNV	A	C	55.3846	ligB
	2192789	SNV	G	A	53.4884	ligB
	2192870	SNV	C	T	64.2857	ligB
	2192918	SNV	T	C	52.8846	ligB
	2193000	SNV	T	G	69.4118	ligB	Ser211Ala
	2193020	SNV	T	C	55.5556	ligB
	2193080	SNV	T	A	59.1837	ligB	Asp237Glu
	2193095	SNV	C	T	58.7838	ligB
	2193098	SNV	A	G	57.3427	ligB
	2193104	SNV	C	A	57.1429	ligB
	2193113	SNV	C	G	54.6875	ligB	Asn248Lys
	2193155	SNV	A	T	53.5714	ligB
	2193164	SNV	T	C	51.4019	ligB
	2193253	SNV	T	A	54.386	yoqU	Asn137Tyr
	2193266	SNV	T	A	71.7949	yoqU	Glu132Asp
	2193294	SNV	G	C	71.7514	yoqU	Thr123Ser
	2193338	SNV	A	G	70.9302	yoqU
	2193358	SNV	C	T	67.8322	yoqU	Ala102Thr
	2193383	SNV	C	T	64.4737	yoqU
	2193404	SNV	G	A	71.2766	yoqU
	2193443	SNV	G	T	57.1429	yoqU
	2193527	SNV	C	T	58.3333	yoqU
	2193533	SNV	T	C	52.8846	yoqU
	2194802	SNV	C	T	61.1842	yoqP
	2194805	SNV	C	T	63.0137	yoqP
	2194823	SNV	G	T	69.5652	yoqP
	2194879	SNV	C	G	70.4142	yoqP	Val61Leu
	2195397	SNV	G	C	69.0323	yoqO
	2195771	SNV	C	T	69.8113	yoqN
	2195780	SNV	C	T	67.3077	yoqN
	2195785	SNV	T	C	71.223
	2196406	SNV	A	G	52.9412	yoqL	Trp226Arg
	2196425	MNV	CT	TG	56.8807	yoqL	Glu219Ala
	2196613	SNV	T	C	61.039	yoqL	Ser157Gly
	2196647	SNV	A	G	59.3333	yoqL
	2196671	SNV	G	A	53.7879	yoqL
	2196673	SNV	A	C	69.3878	yoqL	Ser137Ala
	2196689	SNV	A	G	69.1667	yoqL
	2196794	SNV	G	A	68.5185	yoqL
	2196833	SNV	T	C	51.1628	yoqL
	2196847	SNV	C	T	51.6129	yoqL	Glu79Lys
	2196866	SNV	A	G	54.2169	yoqL
	2196938	SNV	A	G	64.2857	yoqL
	2196950	SNV	G	A	52.2222	yoqL
	2196993	SNV	T	C	62.3188	yoqL	Asn30Ser
	2197031	SNV	A	G	69.1781	yoqL
	2197051	SNV	C	T	63.3929	yoqL	Gly11Arg
	2197092	SNV	C	G	65
	2197116	SNV	T	A	66.4179
	2197133	SNV	C	A	63.2979	yoqK
	2197196	SNV	C	T	64.6341	yoqK
	2197234	SNV	T	C	66.4865	yoqK	Lys31Glu
	2197487	MNV	CC	TT	59.2593	yoqJ	Glu124_Ala125delinsGluThr
	2197533	SNV	T	C	64.486	yoqJ
	2197554	SNV	C	A	65.2778	yoqJ	Glu102Asp
	2197561	SNV	C	T	67.0588	yoqJ	Ser100Asn
	2197595	SNV	T	C	65.678	yoqJ	Ile89Val
	2197608	SNV	T	C	66.5025	yoqJ
	2197613	SNV	T	C	67.8947	yoqJ	Asn83Asp
	2197668	SNV	T	C	65.3465	yoqJ
	2197680	SNV	G	T	71.5328	yoqJ
	2197725	SNV	C	T	63.2479	yoqJ
	2198874	SNV	G	A	61.5385	yoqG
	2198881	SNV	A	T	66.2921	yoqG
	2198887	SNV	G	A	70.7071	yoqG
	2198890	SNV	T	C	68.6275	yoqG
	2198895	SNV	A	G	78	yoqG
	2198905	SNV	G	A	67.7419	yoqG
	2198923	SNV	T	G	50	yoqG
	2199007	SNV	C	T	74.6154	yoqG
	2199034	SNV	A	G	73.8739	yoqG
	2199039	SNV	T	C	77.9661	yoqG	Lys23Glu
	2199055	SNV	T	C	90.1408	yoqG
	2201408	SNV	A	G	62.5	yoqA	Leu23Pro
	2211911	SNV	G	A	62.9032	yopG
	2211975	SNV	T	C	54.321	yopG	Asn14Ser
	2211992	SNV	C	T	55.1136	yopG
	2212001	SNV	C	T	58.8542	yopG
	2212044	SNV	A	T	63.2	yopF
	2212056	SNV	C	T	65.9864	yopF
	2212083	SNV	A	G	59.2593	yopF
	2212101	SNV	G	A	63.1579	yopF
	2212122	SNV	T	C	68	yopF	Ile40Met
	2212137	SNV	A	G	52.6316	yopF
	2212301	SNV	A	G	54.4304	yopE
	2212443	SNV	A	G	70.1923	yopE
	2212467	SNV	A	G	69.0909	yopE
	2212527	SNV	G	C	63.0573
	2212557	SNV	A	G	64.0845
	2212593	SNV	A	G	52.4752	yoyH
	2212611	SNV	A	T	50.8929	yoyH
	2212707	SNV	A	G	52.5253	yoyH
	2212728	SNV	C	T	53.8462	yoyH
	2215059	SNV	T	C	53.2258	yopB
	2215065	SNV	A	C	57.0175	yopB	Asp45Glu
	2215137	SNV	A	G	56.8182	yopB
	2215149	SNV	G	T	61.9718	yopB
	2215178	SNV	A	G	50.9259	yopB	Ser8Pro
	2219422	SNV	C	T	54.2857	yonU
	2219461	SNV	T	A	64.0777	yonU	Lys3Asn
	2219469	SNV	A	C	65.9574	yonU	Leu1Val
	2219548	SNV	C	A	55.0336	yoyJ	Cys73Phe
	2219562	SNV	T	C	60.1307	yoyJ
	2219589	SNV	A	T	64.0719	yoyJ
	2219610	SNV	C	T	55.4545	yoyJ
	2219617	SNV	C	G	60.1695	yoyJ	Gly50Ala
	2219693	SNV	A	G	52.1739	yoyJ
	2219713	SNV	G	A	65.0273	yoyJ	Ala18Val
	2219745	Deletion	G	-	64.2857	yoyJ	Ser7fs
	2219770	SNV	C	T	59.1837
	2219789	SNV	G	T	54.5455	yonT
	2219863	Deletion	TT	-	57.1429	yonT	Lys33fs
	2219876	SNV	C	T	51.6129	yonT	Val29Ile
	2219939	SNV	C	T	56.4103	yonT	Val8Ile
	2219948	SNV	T	C	68	yonT	Met5Val
	2221693	SNV	A	T	50
	2221717	SNV	T	G	61.7647
	2221724	SNV	T	C	77.2727
	2222591	SNV	C	T	51.5625	yonO
	2222603	SNV	A	G	56.1644	yonO
	2222627	SNV	C	T	61.8182	yonO
	2222707	SNV	G	A	52	yonO	Arg45Lys
	2222803	SNV	A	T	72.4359	yonO	Asn77Ile
	2222831	SNV	T	C	65.1316	yonO
	2222883	SNV	C	T	71.9008	yonO
	2223027	SNV	A	C	57.5758	yonO
	2223032	SNV	A	C	50.9091	yonO
	2223038	SNV	A	G	53.5714	yonO
	2223183	SNV	T	C	69.0217	yonO	Ser204Pro
	2223656	SNV	G	T	57.8231	yonO
	2223833	SNV	C	T	51.2195	yonO
	2223890	SNV	A	G	68.75	yonO
	2223912	SNV	C	A	62.9371	yonO
	2223935	SNV	C	T	66.6667	yonO
	2223957	SNV	T	C	59.1398	yonO
	2224109	SNV	A	T	56.9231	yonO	Glu512Asp
	2224235	SNV	G	A	55.5556	yonO
	2224246	SNV	C	A	58.3333	yonO	Ala558Glu
	2224248	SNV	G	A	59.1241	yonO	Asp559Asn
	2224494	SNV	G	A	64.9573	yonO	Glu641Lys
	2224498	SNV	A	G	62.3853	yonO	Lys642Arg
	2224535	SNV	C	T	51.2195	yonO
	2224610	SNV	C	A	57.6577	yonO
	2224784	SNV	A	G	53.6585	yonO
	2224787	SNV	T	A	55.4217	yonO
	2224790	SNV	T	C	53.4884	yonO
	2225225	SNV	C	A	50
	2225525	SNV	C	G	53.1915	yonN
	2225528	SNV	G	A	55.5556	yonN
	2225534	SNV	A	C	62.7119	yonN
	2225552	SNV	G	A	54.1667	yonN
	2225555	SNV	T	A	50	yonN
	2225861	SNV	A	C	68.8525
	2225870	SNV	C	T	53.3333
	2225872	SNV	A	G	52.8302
	2225879	SNV	T	C	61.7021
	2225898	SNV	C	T	54.0816
	2225900	SNV	A	T	67.4419
	2225906	SNV	A	G	56.3107
	2225919	SNV	C	T	52
	2225941	SNV	T	C	54.902
	2225943	SNV	C	A	62.7273
	2225974	SNV	G	A	66.0194
	2225982	SNV	T	A	63.7255
	2226022	SNV	G	T	50.5495
	2226024	SNV	T	A	51.8987
	2226095	SNV	T	A	67.1875
	2226107	SNV	T	C	72.9412
	2226109	SNV	T	G	60.5769
	2226133	SNV	C	G	56.9892
	2226205	SNV	T	G	68.4211
	2226355	SNV	G	C	56.9444
	2226476	SNV	A	G	68.6275
	2226503	SNV	A	C	66.1765
	2226560	SNV	C	T	71.875
	2226977	SNV	A	T	64.4068
	2227017	SNV	A	C	56.25
	2227061	SNV	A	G	66.4634
	2227118	SNV	T	C	66.6667
	2227121	SNV	A	C	53.9683
	2227341	SNV	T	C	60.6383	yonK
	2227389	SNV	C	T	66.6667	yonK
	2227398	SNV	T	C	68.6131	yonK
	2227431	SNV	A	G	67.2414	yonK
	2227434	SNV	T	C	53.5088	yonK
	2227478	SNV	G	A	54.717	yonK	Gly61Asp
	2227491	SNV	A	C	51.0638
	2227819	SNV	C	T	50.9804	yonJ
	2227923	SNV	A	G	62.5	yonJ	Asn140Ser
	2228107	SNV	C	T	54.7826	yonJ
	2228209	MNV	TT	AC	57.0248	yonJ
	2228332	SNV	A	C	60	yonJ
	2249240	SNV	C	T	50.9202	cwlP
	2249321	SNV	T	A	53.4722	cwlP
	2249325	SNV	A	G	52.8302	cwlP	Ile58Val
	2249371	SNV	A	G	50.6608	cwlP	Lys73Arg
	2249525	SNV	A	T	52.4138	cwlP
	2249870	SNV	G	A	50.8021	cwlP
	2249888	SNV	T	C	59.2784	cwlP
	2253218	SNV	T	A	51.9608	cwlP
	2253329	SNV	C	T	50.2347	cwlP
	2253377	SNV	T	C	52.7094	cwlP
	2253566	SNV	A	G	51.5723	cwlP
	2253641	SNV	A	G	73.6842	cwlP
	2253776	SNV	T	C	53.2258	cwlP
	2253791	SNV	A	C	55.8824	cwlP
	2254058	SNV	A	T	50.5952	cwlP
	2254062	SNV	G	A	54.9738	cwlP	Ala1637Thr
	2254109	SNV	T	C	53.5211	cwlP
	2254202	SNV	T	A	58.9595	cwlP
	2254238	SNV	A	G	55.7692	cwlP
	2254445	SNV	A	C	52.8571	cwlP
	2254958	SNV	G	A	51.8919	cwlP
	2255033	SNV	T	G	57.6923	cwlP
	2255051	SNV	G	C	54.7826	cwlP
	2258858	SNV	G	A	51.8519	yomG	Arg676Lys
	2258868	SNV	C	T	67.1875	yomG
	2259072	SNV	C	T	50.5747	yomG
	2259714	SNV	A	T	68.2353	yomF
	2259731	SNV	C	T	54.0146	yomF	Ala86Val
	2260164	SNV	C	G	51.2195	yomF
	2260179	SNV	A	G	54.7619	yomF
	2260538	SNV	C	T	54.4444	yomE	Ala69Val
	2260542	SNV	A	T	54.6961	yomE
	2260626	SNV	T	C	63.3028	yomE
	2260656	SNV	T	A	66.8966	yomE
	2260719	SNV	T	G	58.3333	yomE
	2264193	SNV	T	C	54.3307	blyA
	2264260	SNV	A	G	52.3404	blyA	Thr258Ala
	2264376	SNV	C	A	53.5519	blyA
	2264477	SNV	G	A	56.7568	blyA	Ser330Asn
	2270458	SNV	T	A	51.2195	uvrX
	2270479	SNV	C	A	50.4673	uvrX
	2270527	SNV	A	C	58.7379	uvrX
	2270530	SNV	G	A	58.0189	uvrX
	2270571	SNV	G	A	53.9326	uvrX
	2270575	SNV	C	T	55.4502	uvrX
	2270858	SNV	G	A	51.2195	uvrX	Thr267Ile
	2271094	SNV	A	C	51.3966	uvrX
	2271098	SNV	C	T	54.7486	uvrX	Arg187His
	2271572	SNV	A	C	51.2953	uvrX	Met29Arg
	2272465	SNV	T	C	50.8475	yolC
	2272494	SNV	T	C	50
	2273505	SNV	G	A	50
	2273540	SNV	A	T	63.3929
	2273561	SNV	G	A	57.3643
	2273905	SNV	A	G	61.8056
	2276516	SNV	C	T	57.9365	yokI
	2276798	SNV	C	G	54.6218	yokI
	2277371	SNV	G	A	50.5814	yokI
	2279884	SNV	T	A	52.809
	2279989	SNV	T	A	50.9259	yokF	Leu5Ile
	2280099	SNV	G	A	53.012	yokF
	2280146	SNV	A	G	51.3661	yokF	Asp57Gly
	2280327	SNV	A	T	52.2523	yokF
	2280330	SNV	A	G	60.4167	yokF
	2280336	SNV	T	C	60	yokF
	2280339	SNV	A	G	57.0312	yokF
	2280366	SNV	G	A	90	yokF
	2280369	SNV	T	G	80.8511	yokF
	2280372	SNV	A	G	73.4694	yokF
	2280375	SNV	T	C	54.7619	yokF
	2280378	SNV	C	T	52.6316	yokF
	2280387	SNV	T	C	59.6939	yokF
	2280588	SNV	T	C	55.5046	yokF
	2280723	SNV	T	A	71.4286	yokF		SPß
	2480646	MNV	TA	AT	100
	2480667	Deletion	T	-	91.3043
	3316164	SNV	A	G	75.2809
	3530834	SNV	T	C	50	pnbA	Leu67Ser
	3771703	SNV	A	T	55.5556	rapB	Phe144Tyr
	3771705	SNV	A	G	63.1579	rapB
	3771708	SNV	A	G	52.9412	rapB
	3935823	Deletion	T	-	55
	4188194	SNV	A	C	50	tetB	His288Gln

## Sheet: isolate B310wtA
	List of SNPs detected in the evolved B310wtA isolate
	Reference Position	Type	Reference	Allele	Frequency	Overlapping annotations	Amino acid change
	608215	Insertion	-	A	94.8052
	1113500	SNV	A	G	100	hemAT	Leu140Pro
	1317153	Insertion	-	GT	100
	1317154	Insertion	-	T	100
	1716450	SNV	C	T	100	cheD
	1902434	SNV	G	A	51.1236	thyA
	1902458	SNV	T	G	52.459	thyA
	1902461	SNV	T	C	53.5912	thyA
	1902469	SNV	A	C	51.8919	thyA	Asn84Thr
	1902473	SNV	T	A	52.1505	thyA	Asp85Glu
	1902476	SNV	A	G	52.9412	thyA
	1902481	MNV	TG	AA	52.459	thyA	Met88Lys
	1902491	SNV	C	A	52.356	thyA
	1902524	SNV	A	C	51.8868	thyA
	1902629	SNV	T	C	54.7945	thyA
	1902632	SNV	A	G	54.7511	thyA
	1902674	SNV	A	T	54.1485	thyA	Glu152Asp
	1902722	SNV	C	T	56.3319	thyA
	1902728	SNV	A	G	55.4113	thyA
	1902731	SNV	T	A	55.8442	thyA	His171Gln
	1902734	SNV	G	T	55.8952	thyA
	1902737	SNV	A	G	56.5789	thyA
	1902770	SNV	T	C	54.5455	thyA
	1902776	SNV	A	G	55.2632	thyA
	1902782	SNV	A	G	55.4054	thyA
	1902806	SNV	T	C	52.9954	thyA
	1902917	SNV	T	C	55.7047	thyA
	1902920	SNV	A	G	55.1724	thyA		prophage-like el.5
	2058027	Insertion	-	T	53.0612	yobE	Asn76fs
	2058037	SNV	T	C	55.8282	yobE
	2058049	SNV	C	T	58.2353	yobE
	2058058	SNV	C	A	58.1522	yobE
	2058064	MNV	TC	CA	59.1398	yobE
	2058070	SNV	G	A	58.8235	yobE
	2058078	MNV	GA	TC	59.4872	yobE	Gly93Val
	2058157	SNV	G	T	63.2075	yobE
	2058214	SNV	C	T	56.0209	yobE
	2058217	SNV	G	A	56.25	yobE
	2058223	SNV	A	G	57.1429	yobE
	2058231	SNV	T	C	56.4516	yobE	Leu144Pro
	2058241	SNV	T	A	57.1429	yobE
	2058258	SNV	T	C	52.0468	yobE	Ile153Thr
	2058267	SNV	G	A	50	yobE	Ser156Asn
	2059697	SNV	T	A	52.7559	yozW
	2059700	SNV	T	G	55.1181	yozW
	2059713	SNV	T	A	58.3942	yozW	Glu51Val
	2059719	SNV	T	C	59.1549	yozW	Asp49Gly
	2059721	SNV	T	C	58.7413	yozW
	2059742	SNV	A	T	60.7362	yozW
	2059744	SNV	T	C	61.1111	yozW	Ile41Val
	2059751	SNV	C	T	62.5731	yozW
	2059759	SNV	T	C	64.2458	yozW	Ile36Val
	2059765	MNV	TT	CC	62.9213	yozW	Thr34Ala
	2059769	SNV	A	C	63.9344	yozW
	2059801	SNV	T	C	67.8049	yozW	Ser22Gly
	2059833	SNV	A	T	74.4292	yozW	Met11Lys
	2059835	SNV	T	C	74.5455	yozW
	2059839	SNV	G	T	75.1152	yozW	Thr9Asn
	2059843	SNV	A	C	76.1261	yozW	Ser8Ala
	2059854	SNV	A	G	74.8918	yozW	Ile4Thr
	2059891	SNV	T	A	77.7293
	2059893	Insertion	-	T	74.569
	2059939	SNV	A	T	77.8761
	2059950	SNV	G	A	76.8182
	2059958	SNV	C	T	77.533
	2059972	Insertion	-	G	75.1092
	2059982	SNV	A	G	80.2752
	2059985	SNV	A	T	79.5556
	2060005	SNV	G	T	79.3722
	2060023	SNV	T	G	77.6316	yozX
	2060032	SNV	T	C	77.6316	yozX
	2060059	SNV	G	T	75.9259	yozX
	2060088	SNV	C	T	75.5	yozX	Ser27Phe
	2060127	MNV	GC	AT	73.743	yozX	Gly40Asp
	2060142	SNV	T	G	73.1844	yozX	Ile45Arg
	2060156	SNV	A	G	71.0983	yozX	Asn50Asp
	2060160	SNV	T	A	71.5976	yozX
	2060164	SNV	T	A	70.3704	yozX	His52Gln
	2060194	SNV	A	G	65.6934	yozX
	2060201	SNV	T	C	64.1791	yozX	Ser65Pro
	2060215	SNV	T	A	61.5385	yozX	His69Gln
	2061520	Deletion	C	-	50
	2061542	SNV	A	G	60.3774
	2061583	SNV	T	A	65.3543
	2061595	SNV	T	C	66.1417
	2061600	SNV	C	T	66.9291
	2061606	Deletion	C	-	66.1538
	2061607	SNV	A	T	65.8915
	2061621	SNV	T	C	67.1642
	2061634	MNV	AC	GT	69.7674
	2061646	SNV	G	T	71.2
	2061653	SNV	G	T	70.9924
	2061659	MNV	AC	GT	72.093
	2061669	SNV	T	C	73.0769
	2061674	SNV	A	C	71.9697
	2061681	Insertion	-	C	72.8682
	2061683	SNV	T	C	72.6562
	2061689	SNV	T	C	72.6562
	2061692	SNV	A	C	72.4409
	2061696	SNV	A	T	72.5806
	2061702	MNV	CC	TT	72
	2061709	SNV	A	G	71.9008
	2061712	MNV	CA	TT	69.9187
	2061727	SNV	C	T	71.3043
	2061729	SNV	G	A	70.6897
	2061734	SNV	T	C	69.6429
	2061750	SNV	A	G	66.055
	2061760	SNV	T	C	63.2075
	2061779	SNV	A	T	59.7826
	2061782	SNV	T	C	57.6087
	2061798	Insertion	-	T	51.1905
	2061806	SNV	T	C	50
	2061808	SNV	A	T	50
	2063720	SNV	G	A	50.7812	yobH
	2063723	SNV	C	A	51.1811	yobH
	2063729	SNV	T	C	53.125	yobH
	2063745	SNV	T	C	54.6099	yobH	Lys140Arg
	2063748	SNV	G	A	55.3957	yobH	Thr139Ile
	2063759	SNV	A	C	57.2414	yobH	Phe135Leu
	2063761	MNV	AC	GT	56.5517	yobH	Phe135Leu
	2063795	SNV	C	T	66.8539	yobH
	2063804	SNV	T	A	68.8172	yobH
	2063819	SNV	A	T	69.3467	yobH
	2063828	SNV	A	G	68.2927	yobH
	2063834	SNV	G	A	68.0751	yobH
	2063846	SNV	G	A	69.5853	yobH
	2063927	SNV	A	T	72.332	yobH
	2063933	SNV	T	C	72.0472	yobH
	2063984	SNV	A	C	67.5	yobH
	2063987	SNV	T	G	68.0672	yobH
	2063993	SNV	T	C	66.6667	yobH
	2064003	SNV	C	T	67.3554	yobH	Arg54Lys
	2064038	SNV	A	G	64.4444	yobH
	2064044	SNV	C	T	66.0714	yobH
	2064047	SNV	T	C	65.6388	yobH
	2064059	SNV	C	A	63.1818	yobH	Glu35Asp
	2064071	SNV	T	C	63.7168	yobH
	2064113	SNV	G	A	58.7629	yobH
	2064121	MNV	AA	GG	59.0426	yobH
	2064128	SNV	T	C	57.5916	yobH
	2064155	SNV	T	C	50.5747	yobH
	2064931	SNV	C	A	50
	2064937	SNV	A	G	51.7241
	2064988	SNV	C	A	57.8947
	2065016	SNV	T	A	65.5172
	2065033	SNV	T	A	67.3469
	2065069	SNV	G	A	69.9301	yozM	Val10Ile
	2065071	SNV	C	T	70.3448	yozM
	2065082	SNV	C	T	69.7183	yozM	Ala14Val
	2065092	SNV	G	A	71.0145	yozM	Met17Ile
	2065094	SNV	G	C	71.9424	yozM	Trp18Ser
	2065101	SNV	A	T	72.2222	yozM
	2065125	MNV	GA	AG	72.5806	yozM	Thr29Ala
	2065133	SNV	T	A	72.093	yozM	Val31Glu
	2065167	SNV	G	T	72	yozM
	2065180	SNV	G	C	70.7317	yozM	Glu47Gln
	2065212	SNV	A	T	69.3069	yozM
	2065237	SNV	G	A	67.3469	yozM	Ala66Thr
	2065242	SNV	A	G	67.3684	yozM
	2065258	SNV	A	G	65.1685	yozM	Lys73Glu
	2065261	SNV	G	C	65.5172	yozM	Asp74His
	2065272	SNV	T	A	63.4146	yozM
	2065281	SNV	C	A	63.2911	yozM
	2065284	SNV	G	A	60	yozM
	2065299	SNV	T	C	51.6129	yozM
	2069263	SNV	T	C	52.381	yoyA
	2069277	SNV	A	G	52.809	yoyA
	2069288	SNV	T	C	54.6392	yoyA	Ile92Val
	2069295	SNV	A	G	58.1633	yoyA
	2069303	SNV	G	A	57.5758	yoyA
	2069488	SNV	G	T	67.5978	yoyA	Thr25Lys
	2069586	SNV	A	G	65.1685
	2069605	SNV	C	G	65.1163
	2069622	SNV	T	C	64.6707
	2069642	SNV	A	G	60.9756
	2069683	SNV	A	G	58.1081
	2069701	SNV	T	C	58.156
	2069723	SNV	T	A	52.8571
	2072276	SNV	T	C	52.0548	rttL
	2072278	SNV	G	T	52.7778	rttL	Leu427Ile
	2072285	SNV	C	G	54	rttL	Lys424Asn
	2072291	SNV	C	T	55.1948	rttL
	2072300	SNV	G	A	58.9286	rttL
	2072375	SNV	C	T	68.0952	rttL
	2072411	SNV	T	G	69.4561	rttL
	2072414	SNV	A	T	69.1667	rttL
	2072419	SNV	C	A	70.4453	rttL	Val380Phe
	2072443	SNV	T	C	70.1493	rttL	Ile372Val
	2072480	SNV	T	C	72.1805	rttL
	2072495	SNV	C	T	72.1014	rttL
	2072528	SNV	G	A	71.6312	rttL
	2072531	SNV	A	G	72	rttL
	2072534	SNV	G	A	71.8861	rttL
	2072552	SNV	C	A	71.9101	rttL	Met335Ile
	2072556	MNV	GC	AT	71.5356	rttL	Ala334Ile
	2072564	SNV	A	C	70.2206	rttL
	2072603	SNV	G	A	68.9781	rttL
	2072615	SNV	G	A	67.4157	rttL
	2072639	SNV	G	A	65.3061	rttL
	2072645	SNV	A	G	65.4321	rttL
	2072648	SNV	A	T	65.0407	rttL
	2072669	SNV	A	G	61.6822	rttL
	2072678	SNV	G	A	61.0577	rttL
	2072681	SNV	T	C	60.5769	rttL
	2072691	SNV	C	T	59.1837	rttL	Gly289Glu
	2072698	SNV	G	A	56.7708	rttL
	2072705	SNV	C	T	56.5445	rttL
	2072722	SNV	C	T	52.8736	rttL	Val279Met
	2072734	SNV	C	T	51.7857	rttL	Val275Met
	2072740	SNV	T	C	51.497	rttL	Thr273Ala
	2072756	SNV	G	A	50.3226	rttL
	2073122	SNV	G	A	55.102	rttL
	2073155	SNV	G	T	58.6364	rttL
	2073164	SNV	A	G	59.7285	rttL
	2073175	SNV	T	C	61.435	rttL	Asn128Asp
	2073200	SNV	T	C	62.605	rttL
	2073203	SNV	C	T	61.9835	rttL
	2073232	SNV	C	T	65.1163	rttL	Ala109Thr
	2073236	SNV	A	G	64.3939	rttL
	2073254	SNV	T	C	64.0152	rttL
	2073259	SNV	G	A	64.9254	rttL
	2073293	SNV	C	A	64.9635	rttL
	2073306	SNV	G	T	64.4689	rttL	Thr84Lys
	2073314	SNV	C	G	65.9259	rttL	Met81Ile
	2073341	SNV	A	G	66.0079	rttL
	2073347	SNV	A	T	65.4472	rttL
	2073349	SNV	G	A	64.6825	rttL	Leu70Phe
	2073381	SNV	C	T	64.7321	rttL	Gly59Asp
	2073407	SNV	A	T	60.7656	rttL
	2073416	SNV	G	A	61.5385	rttL
	2073419	SNV	T	G	61.8812	rttL
	2073425	SNV	T	C	59.799	rttL
	2073439	MNV	GG	AA	58.9888	rttL
	2073446	SNV	T	A	58.1006	rttL
	2073449	SNV	T	G	59.6591	rttL	Glu36Asp
	2073452	SNV	C	T	59.2179	rttL
	2073458	SNV	C	T	57.8652	rttL
	2073464	MNV	TT	CC	58.2857	rttL	Lys31Arg
	2073473	SNV	C	A	56.6474	rttL
	2073475	SNV	C	T	55.8824	rttL	Val28Met
	2073482	SNV	C	T	54.5455	rttL
	2073506	SNV	G	A	55.414	rttL
	2073525	SNV	A	G	54.3046	rttL	Phe11Ser
	2073542	SNV	C	T	53.2847	rttL		prophage-like el.6
	2097081	Insertion	-	A	96.5517
	2129032	SNV	T	A	100	yodD	Asn12Ile
	2172916	Deletion	G	-	51.1905
	2172923	SNV	T	A	51.8072
	2173244	SNV	A	G	67.5393	yorS
	2173258	MNV	TT	CA	67.8756	yorS	Asn65Asp
	2173276	SNV	C	T	66.4975	yorS	Asp59Asn
	2173334	SNV	A	G	67.3913	yorS
	2173337	SNV	T	C	66.4865	yorS
	2173346	SNV	T	C	64.3243	yorS
	2173348	SNV	T	C	64.5503	yorS	Lys35Glu
	2173372	SNV	A	G	66.4975	yorS	Tyr27His
	2173384	SNV	A	T	68.3417	yorS	Tyr23Asn
	2173433	SNV	C	T	66.8342	yorS
	2173561	SNV	G	A	62.212	yorR
	2173594	SNV	C	T	62.1359	yorR
	2173612	SNV	A	C	62.2549	yorR
	2173626	SNV	T	G	62.3256	yorR
	2173629	SNV	T	C	63.1336	yorR	Lys110Glu
	2173651	SNV	G	A	62.6667	yorR
	2173676	MNV	GC	AT	62.1277	yorR	Ala94Ile
	2173709	SNV	C	T	64.2857	yorR	Arg83Gln
	2173726	SNV	G	A	65.4167	yorR
	2173774	SNV	G	A	64.7059	yorR
	2173795	SNV	A	G	64.2023	yorR
	2173803	SNV	G	A	65.098	yorR
	2173807	SNV	A	G	64.8221	yorR
	2173816	SNV	T	C	65.7143	yorR
	2173819	SNV	A	G	65.1639	yorR
	2173825	SNV	C	T	66.129	yorR
	2173834	SNV	T	C	66.1355	yorR
	2173841	SNV	T	G	65.0602	yorR	Lys39Thr
	2173891	SNV	A	G	66.3866	yorR
	2173953	SNV	T	C	67.9487	yorR	Thr2Ala
	2173971	SNV	C	T	67.234	yorQ
	2173976	SNV	C	T	65.9664	yorQ	Val46Ile
	2173998	SNV	G	A	66.9643	yorQ
	2174004	SNV	G	A	68.4211	yorQ
	2174007	SNV	A	G	66.2281	yorQ
	2174019	SNV	T	C	65.9483	yorQ
	2174027	SNV	T	C	67.1053	yorQ	Ile29Val
	2174040	SNV	A	G	65.9574	yorQ
	2174104	SNV	T	C	70.0855	yorQ	Lys3Arg
	2174115	SNV	C	T	68.7225	yorP	Ala69Thr
	2174158	SNV	A	G	68.9189	yorP
	2174209	SNV	T	C	63.2353	yorP
	2174218	SNV	G	A	63.5897	yorP
	2174236	SNV	C	T	60.2151	yorP
	2174239	SNV	C	A	59.4595	yorP
	2174248	SNV	T	A	56.6667	yorP
	2174251	SNV	G	A	56.1404	yorP
	2174254	SNV	T	G	56.0241	yorP
	2174283	SNV	C	T	50.9934	yorP	Val13Ile
	2175665	SNV	T	A	51.3761	yorL
	2175746	SNV	T	C	61.875	yorL
	2175772	SNV	T	C	62.6437	yorL	Ile1248Val
	2175797	SNV	T	G	64.9746	yorL
	2175855	SNV	A	G	66.6667	yorL	Val1220Ala
	2175866	SNV	A	T	66.0714	yorL
	2175886	SNV	C	T	68.1818	yorL	Ala1210Thr
	2176313	SNV	G	A	72.1154	yorL
	2176421	SNV	A	T	72.3958	yorL
	2176735	SNV	C	T	70.3226	yorL	Asp927Asn
	2177270	MNV	TG	CT	61.4286	yorL	Thr748Lys
	2177299	SNV	T	C	62.201	yorL	Asn739Asp
	2177312	SNV	A	T	62.3256	yorL
	2177354	SNV	C	T	64.6288	yorL
	2177393	SNV	C	G	62.8205	yorL	Lys707Asn
	2177447	SNV	T	C	64.0167	yorL
	2177459	SNV	T	C	64.1975	yorL
	2177498	SNV	A	G	64.7303	yorL
	2177534	SNV	T	G	63.4783	yorL
	2177543	SNV	C	T	64.9573	yorL
	2177567	SNV	A	T	64.7541	yorL	Asn649Lys
	2177797	SNV	A	G	69.3617	yorL
	2177834	SNV	C	T	67.9167	yorL
	2177852	SNV	T	C	69.9588	yorL
	2177891	MNV	CT	TG	67.2131	yorL	Lys541Thr
	2177894	SNV	C	T	67.3469	yorL
	2177978	SNV	T	C	65.8635	yorL
	2178038	SNV	C	T	67.6724	yorL
	2178059	SNV	T	A	66.8085	yorL
	2178116	SNV	T	A	67.364	yorL
	2178185	SNV	A	G	69.869	yorL
	2178188	SNV	G	A	69.7778	yorL
	2178194	SNV	T	A	70.5357	yorL
	2178248	SNV	A	G	69.1244	yorL
	2178313	SNV	A	G	71	yorL	Ser401Pro
	2178323	MNV	AT	GC	70.8333	yorL	Asn397Ser
	2178359	SNV	T	C	70.7071	yorL
	2178374	SNV	G	A	70.8543	yorL
	2178416	SNV	T	C	70	yorL
	2178477	SNV	G	A	69.3182	yorL	Ala346Val
	2178665	SNV	G	A	64.3519	yorL
	2178677	SNV	G	A	62.5	yorL
	2178782	SNV	T	G	61.4407	yorL
	2178821	SNV	C	T	63.3745	yorL
	2179070	SNV	G	T	71.0317	yorL
	2179093	SNV	C	T	69.8842	yorL	Glu141Lys
	2179202	SNV	C	A	66.4093	yorL	Met104Ile
	2179295	SNV	G	A	65.2174	yorL
	2179405	SNV	A	G	67.451	yorL
	2179424	SNV	T	C	66.5399	yorL
	2179463	SNV	G	A	64.4788	yorL
	2179466	SNV	T	A	63.5294	yorL
	2179469	SNV	A	T	63.5294	yorL
	2179472	SNV	C	T	64.3137	yorL
	2179484	MNV	CC	TT	63.5628	yorL	Arg10Lys
	2179490	SNV	T	A	63.3065	yorL
	2179508	SNV	T	A	64.1434	yorL
	2179625	SNV	G	A	61.6379	yorK
	2179646	SNV	C	T	63.6792	yorK
	2179679	SNV	A	G	65.4206	yorK
	2179834	SNV	C	T	67.0213	yorK	Asp475Asn
	2179994	SNV	C	A	67.1958	yorK
	2180075	SNV	A	G	65.9686	yorK
	2180102	SNV	G	A	64.8649	yorK
	2180207	SNV	T	C	67.8161	yorK
	2180216	SNV	G	A	67.4699	yorK
	2180247	SNV	C	T	65.2695	yorK	Ser337Asn
	2180255	SNV	T	C	65.6627	yorK
	2180276	MNV	CA	AG	67.0807	yorK	Val327Ala
	2180292	SNV	A	G	68.9024	yorK	Val322Ala
	2180299	SNV	G	T	68.0233	yorK
	2180342	SNV	T	A	67.9348	yorK	Glu305Asp
	2180354	SNV	T	C	67.7419	yorK
	2180370	SNV	C	T	69.2708	yorK	Ser296Asn
	2180387	SNV	G	A	67.5676	yorK
	2180393	SNV	A	T	70.0535	yorK
	2180434	SNV	C	T	68.0412	yorK	Asp275Asn
	2180508	SNV	C	T	69.0608	yorK	Ser250Asn
	2180567	SNV	T	C	70.3297	yorK
	2180570	SNV	T	A	70.1087	yorK
	2180648	SNV	A	T	64.3617	yorK
	2180690	SNV	C	T	64.467	yorK
	2180701	SNV	T	C	62.4365	yorK	Ile186Val
	2180969	SNV	G	A	61.9403	yorK
	2181087	SNV	C	T	61.9469	yorK	Arg57Lys
	2181089	SNV	G	A	61.9469	yorK
	2182168	SNV	G	A	70.283	yorJ
	2182186	SNV	C	T	71.2871	yorJ
	2182315	SNV	G	A	63.8614	yorJ
	2182324	SNV	A	G	64.2157	yorJ
	2182357	SNV	T	C	64.3979	yorJ
	2182446	SNV	G	A	63.3136	yorI
	2182480	SNV	T	A	64.2857	yorI
	2182507	SNV	G	A	67.0968	yorI
	2182510	SNV	G	A	67.0807	yorI
	2182597	SNV	A	G	69.7674	yorI
	2182669	SNV	G	A	71.5026	yorI
	2182744	SNV	T	C	69.2683	yorI
	2182746	SNV	G	A	69.4581	yorI
	2182792	SNV	T	C	66.5179	yorI
	2182804	SNV	T	C	67.6856	yorI
	2182843	SNV	A	C	67.713	yorI
	2182846	SNV	G	A	68.4444	yorI
	2185717	SNV	A	G	69.2857	yorF
	2185838	SNV	G	C	66.8919	yorF	Thr194Ser
	2185863	SNV	C	T	67.1141	yorF	Val186Ile
	2185927	SNV	A	G	64.6667	yorF
	2185987	SNV	G	A	62.4242	yorF
	2186062	SNV	G	T	60.5096	yorF	Asn119Lys
	2186093	SNV	A	T	60	yorF	Ile109Asn
	2186098	SNV	G	A	59.2357	yorF
	2186172	SNV	T	C	58.4337	yorF	Lys83Glu
	2186176	SNV	G	A	58.5799	yorF
	2186179	SNV	T	G	58.3333	yorF
	2186188	SNV	C	A	58.0838	yorF	Glu77Asp
	2186191	SNV	G	A	57.4074	yorF
	2186196	MNV	CA	TG	56.875	yorF	Val75Ile
	2186203	SNV	C	T	55.414	yorF
	2186206	SNV	G	A	56.4103	yorF
	2186212	SNV	C	T	55.0633	yorF
	2186220	MNV	CT	TA	56.129	yorF	Val67Ile
	2186230	SNV	A	T	57.9618	yorF
	2186233	SNV	A	G	58.0645	yorF
	2186240	SNV	T	G	57.3248	yorF	Asp60Ala
	2186251	SNV	C	T	57.0513	yorF
	2186254	SNV	G	C	56.7742	yorF
	2186260	SNV	G	T	56.25	yorF
	2186266	SNV	A	C	55.7692	yorF
	2186284	SNV	A	T	53.8462	yorF
	2186287	SNV	T	C	53.2051	yorF
	2186293	SNV	C	T	54.4872	yorF
	2187420	SNV	A	T	50.9434	yorC	Ser113Thr
	2187424	SNV	G	T	50.9259	yorC
	2187427	SNV	A	G	50.4587	yorC
	2187433	SNV	C	T	50.8772	yorC
	2187436	SNV	C	T	51.3043	yorC
	2187448	SNV	C	G	54.1667	yorC
	2187493	SNV	C	T	63.8462	yorC
	2187502	SNV	T	A	64.9254	yorC
	2187514	SNV	T	A	66.6667	yorC
	2187517	SNV	C	T	66.1871	yorC
	2187589	SNV	G	A	68.0982	yorC
	2187592	SNV	A	G	67.4847	yorC
	2187595	SNV	A	G	67.4847	yorC
	2187604	SNV	C	A	67.0732	yorC
	2187610	SNV	A	G	65.8824	yorC
	2187616	SNV	A	G	65.4762	yorC
	2187622	SNV	C	G	67.2515	yorC
	2187631	SNV	C	T	67.6136	yorC
	2187637	SNV	C	T	67.4286	yorC
	2187887	SNV	A	G	61.9048	yorB	Tyr77His
	2187906	SNV	A	T	59.7315	yorB
	2192111	SNV	C	T	53.2468	yoqW
	2192126	SNV	G	A	54.5082	yoqW
	2192147	SNV	C	T	57.5188	yoqW
	2192162	SNV	C	T	59.7122	yoqW
	2192210	SNV	A	C	65.1246	yoqW
	2192240	SNV	G	A	65.3199	yoqW
	2192243	SNV	T	A	66.09	yoqW
	2192249	SNV	T	C	66.8966	yoqW
	2192258	SNV	T	C	67.5768	yoqW
	2192261	SNV	A	G	67.2474	yoqW
	2192270	SNV	C	T	67.931	yoqW
	2192285	SNV	C	G	68.3673	yoqW
	2192525	SNV	T	C	71.0366	ligB
	2192531	SNV	C	T	70.997	ligB
	2192541	SNV	A	T	70.1538	ligB	Met58Leu
	2192562	SNV	G	A	70.4268	ligB	Gly65Arg
	2192570	SNV	G	A	69.4444	ligB
	2192585	SNV	T	A	69.9387	ligB
	2192597	SNV	C	T	70.9375	ligB
	2192603	SNV	T	C	70.7165	ligB
	2192639	SNV	T	C	69.2063	ligB
	2192657	SNV	T	C	70.8054	ligB
	2192662	MNV	AT	GG	68.3502	ligB	Asn98Arg
	2192690	SNV	C	T	70.5686	ligB
	2192695	SNV	A	G	70.6081	ligB	Lys109Arg
	2192705	SNV	A	T	70.4467	ligB	Gln112His
	2192711	SNV	T	A	70.979	ligB
	2192747	SNV	G	A	71.6667	ligB
	2192750	SNV	T	C	71.4765	ligB
	2192759	SNV	A	G	70.1389	ligB
	2192762	MNV	GG	AA	69.8246	ligB	Asp132Asn
	2192783	SNV	T	A	69.1228	ligB
	2192786	SNV	A	C	68.9286	ligB
	2192789	SNV	G	A	69.2857	ligB
	2192794	SNV	C	T	68.5921	ligB	Thr142Ile
	2192807	SNV	T	A	68.4028	ligB
	2192810	SNV	T	A	68.4028	ligB
	2192819	SNV	C	T	68.3849	ligB
	2192823	SNV	C	T	67.9577	ligB
	2192870	SNV	C	T	66.2921	ligB
	2192918	SNV	T	C	65.7795	ligB
	2192933	SNV	T	C	62.5	ligB
	2192936	SNV	G	A	62.1399	ligB
	2192942	SNV	C	T	62.6016	ligB
	2192945	SNV	A	T	62.1951	ligB
	2192948	SNV	T	C	62.1514	ligB
	2193000	SNV	T	G	61.4407	ligB	Ser211Ala
	2193020	SNV	T	C	62.1849	ligB
	2193026	SNV	A	C	61.8421	ligB
	2193047	SNV	C	T	59.4714	ligB
	2193050	SNV	C	T	58.3691	ligB
	2193065	MNV	TA	AC	59.0517	ligB	Lys233Gln
	2193080	SNV	T	A	62.6126	ligB	Asp237Glu
	2193095	SNV	C	T	62.0536	ligB
	2193098	SNV	A	G	61.1872	ligB
	2193104	SNV	C	A	61.991	ligB
	2193113	SNV	C	G	62.8821	ligB	Asn248Lys
	2193155	SNV	A	T	62.9956	ligB
	2193164	SNV	T	C	62.931	ligB
	2193199	SNV	C	T	64.0351
	2193201	SNV	T	C	63.4783
	2193210	SNV	C	A	65.368
	2193216	Deletion	T	-	64.5299
	2193218	SNV	T	A	65.5022
	2193235	SNV	T	C	64.8069
	2193245	SNV	G	T	66.3755
	2193253	SNV	T	A	65.9292	yoqU	Asn137Tyr
	2193266	SNV	T	A	64.6552	yoqU	Glu132Asp
	2193294	SNV	G	C	64.6809	yoqU	Thr123Ser
	2193338	SNV	A	G	66.5236	yoqU
	2193358	SNV	C	T	67.2414	yoqU	Ala102Thr
	2193383	SNV	C	T	67.5105	yoqU
	2193404	SNV	G	A	65.587	yoqU
	2193443	SNV	G	T	64.0167	yoqU
	2193470	SNV	C	A	64.8305	yoqU
	2193476	SNV	T	C	65.6388	yoqU
	2193488	SNV	C	T	65.1786	yoqU
	2193497	SNV	G	A	65.1584	yoqU
	2193501	SNV	T	G	64.3836	yoqU	Asp54Ala
	2193503	SNV	A	C	65.8879	yoqU
	2193509	SNV	G	A	66.3551	yoqU
	2193527	SNV	C	T	66.3317	yoqU
	2193533	SNV	T	C	66.8342	yoqU
	2194802	SNV	C	T	100	yoqP
	2194805	SNV	C	T	100	yoqP
	2194823	SNV	G	T	100	yoqP
	2194879	SNV	C	G	99.1597	yoqP	Val61Leu
	2195397	SNV	G	C	100	yoqO
	2195771	SNV	C	T	99.115	yoqN
	2195780	SNV	C	T	100	yoqN
	2195785	SNV	T	C	100
	2195810	SNV	T	C	100
	2195826	Insertion	-	T	100
	2196381	MNV	GT	AA	100
	2196385	SNV	C	T	100
	2196396	SNV	T	C	100	yoqL	Lys229Arg
	2196399	SNV	G	C	100	yoqL	Thr228Arg
	2196406	SNV	A	G	100	yoqL	Trp226Arg
	2196425	MNV	CT	TG	100	yoqL	Glu219Ala
	2196446	SNV	C	T	100	yoqL
	2196452	SNV	G	A	100	yoqL
	2196460	MNV	GT	AC	100	yoqL
	2196476	SNV	A	G	100	yoqL
	2196613	SNV	T	C	100	yoqL	Ser157Gly
	2196647	SNV	A	G	100	yoqL
	2196671	SNV	G	A	100	yoqL
	2196673	SNV	A	C	100	yoqL	Ser137Ala
	2196689	SNV	A	G	100	yoqL
	2196794	SNV	G	A	100	yoqL
	2196833	SNV	T	C	100	yoqL
	2196847	SNV	C	T	99.3976	yoqL	Glu79Lys
	2196866	SNV	A	G	100	yoqL
	2196938	SNV	A	G	100	yoqL
	2196950	SNV	G	A	100	yoqL
	2196993	SNV	T	C	100	yoqL	Asn30Ser
	2197031	SNV	A	G	100	yoqL
	2197051	SNV	C	T	100	yoqL	Gly11Arg
	2197067	SNV	C	T	100	yoqL
	2197074	SNV	C	A	100	yoqL	Ser3Ile
	2197092	SNV	C	G	100
	2197116	SNV	T	A	100
	2197133	SNV	C	A	99.0826	yoqK
	2197196	SNV	C	T	100	yoqK
	2197234	SNV	T	C	100	yoqK	Lys31Glu
	2197392	SNV	A	C	99.4595	yoqJ
	2197395	SNV	T	C	100	yoqJ
	2197401	SNV	T	A	100	yoqJ
	2197403	MNV	GC	TT	100	yoqJ	Leu153Ile
	2197410	SNV	T	C	100	yoqJ
	2197419	SNV	A	T	100	yoqJ
	2197426	SNV	T	C	100	yoqJ	Lys145Arg
	2197428	SNV	G	A	100	yoqJ
	2197446	SNV	T	C	100	yoqJ
	2197487	MNV	CC	TT	100	yoqJ	Ala125Thr
	2197533	SNV	T	C	100	yoqJ
	2197554	SNV	C	A	100	yoqJ	Glu102Asp
	2197561	SNV	C	T	100	yoqJ	Ser100Asn
	2197595	SNV	T	C	100	yoqJ	Ile89Val
	2197608	SNV	T	C	100	yoqJ
	2197613	SNV	T	C	100	yoqJ	Asn83Asp
	2197668	SNV	T	C	100	yoqJ
	2197680	SNV	G	T	100	yoqJ
	2197725	SNV	C	T	100	yoqJ
	2197779	MNV	AT	GG	100	yoqJ	Tyr27Ser
	2197785	SNV	G	C	100	yoqJ	Asn25Lys
	2197787	SNV	T	C	100	yoqJ	Asn25Asp
	2197794	MNV	AG	TA	100	yoqJ	Thr22Ile
	2197803	SNV	T	C	100	yoqJ
	2197806	SNV	T	C	100	yoqJ
	2197812	SNV	T	C	100	yoqJ
	2197816	SNV	G	T	100	yoqJ	Ala15Glu
	2197824	SNV	C	T	100	yoqJ
	2197839	SNV	A	G	100	yoqJ
	2197846	SNV	G	T	99.0909	yoqJ	Thr5Lys
	2197848	SNV	T	G	99.0991	yoqJ
	2197863	SNV	G	A	100
	2197866	SNV	T	G	100
	2197878	SNV	G	A	100
	2197881	SNV	C	T	100
	2197884	SNV	C	T	100
	2197893	SNV	A	G	100
	2197896	SNV	G	A	100
	2197902	SNV	C	A	100
	2197905	SNV	A	T	100
	2197908	SNV	T	C	100
	2197928	SNV	T	G	100
	2197934	SNV	G	C	100
	2197940	SNV	T	G	100
	2197953	SNV	A	T	98.0769
	2197959	SNV	C	T	100
	2198854	SNV	T	A	100	yoqG
	2198874	SNV	G	A	100	yoqG
	2198881	SNV	A	T	100	yoqG
	2198887	SNV	G	A	100	yoqG
	2198890	SNV	T	C	100	yoqG
	2198895	SNV	A	G	100	yoqG
	2198905	SNV	G	A	100	yoqG
	2198917	SNV	G	A	100	yoqG
	2198920	SNV	A	G	100	yoqG
	2198923	SNV	T	G	100	yoqG
	2198929	SNV	T	G	100	yoqG
	2198945	SNV	T	A	98.8235	yoqG	Tyr54Phe
	2198953	SNV	A	G	100	yoqG
	2198965	SNV	C	T	100	yoqG
	2198968	SNV	A	G	100	yoqG
	2198974	SNV	A	G	100	yoqG
	2198976	SNV	T	C	100	yoqG	Ile44Val
	2199007	SNV	C	T	100	yoqG
	2199034	SNV	A	G	100	yoqG
	2199039	SNV	T	C	100	yoqG	Lys23Glu
	2199055	SNV	T	C	100	yoqG
	2199107	SNV	T	A	100
	2199114	SNV	C	A	100
	2201408	SNV	A	G	100	yoqA	Leu23Pro
	2211887	SNV	T	A	55.6701	yopG
	2211911	SNV	G	A	57.0175	yopG
	2211975	SNV	T	C	68.7075	yopG	Asn14Ser
	2211992	SNV	C	T	68.3871	yopG
	2212001	SNV	C	T	69.6203	yopG
	2212044	SNV	A	T	69.5906	yopF
	2212056	SNV	C	T	71.4286	yopF
	2212083	SNV	A	G	73.7143	yopF
	2212101	SNV	G	A	73.7705	yopF
	2212122	SNV	T	C	74.0113	yopF	Ile40Met
	2212134	MNV	TT	AC	72.7811	yopF	Glu36Gly
	2212137	SNV	A	G	74.1379	yopF
	2212164	SNV	A	G	75.2874	yopF
	2212176	SNV	T	C	76.2712	yopF
	2212184	SNV	C	A	75.9777	yopF	Ala20Ser
	2212188	SNV	A	G	76.4045	yopF
	2212197	SNV	C	A	73.7143	yopF	Lys15Asn
	2212228	SNV	T	G	73.224	yopF	Asp5Ala
	2212301	SNV	A	G	70.4663	yopE
	2212443	SNV	A	G	67.4419	yopE
	2212467	SNV	A	G	66.474	yopE
	2212527	SNV	G	C	65.9341
	2212557	SNV	A	G	64.3275
	2212578	SNV	A	G	63.2911	yoyH
	2212580	MNV	AC	TT	62.8205	yoyH	Tyr5Phe
	2212593	SNV	A	G	60.9756	yoyH
	2212599	SNV	C	T	59.8726	yoyH
	2212611	SNV	A	T	58.3333	yoyH
	2212632	SNV	T	A	53.5948	yoyH
	2212647	SNV	C	A	50.7042	yoyH
	2219422	SNV	C	T	55.0898	yonU
	2219441	SNV	T	C	58.3815	yonU	Gln10Arg
	2219461	SNV	T	A	58.5635	yonU	Lys3Asn
	2219469	SNV	A	C	60.1093	yonU	Leu1Val
	2219548	SNV	C	A	64.0553	yoyJ	Cys73Phe
	2219562	SNV	T	C	63.5514	yoyJ
	2219589	SNV	A	T	66.3636	yoyJ
	2219610	SNV	C	T	66.3594	yoyJ
	2219617	SNV	C	G	67.8414	yoyJ	Gly50Ala
	2219640	SNV	G	A	66.6667	yoyJ
	2219693	SNV	A	G	65.9292	yoyJ
	2219713	SNV	G	A	67.4312	yoyJ	Ala18Val
	2219745	Deletion	G	-	65.7143	yoyJ	Tyr8fs
	2219770	SNV	C	T	64.9038
	2219789	SNV	G	T	64.3216	yonT
	2219863	Deletion	TT	-	61.4943	yonT	Lys33fs
	2219876	SNV	C	T	62.5731	yonT	Val29Ile
	2219939	SNV	C	T	54.6218	yonT	Val8Ile
	2219948	SNV	T	C	54.8673	yonT	Met5Val
	2222707	SNV	G	A	58.1197	yonO	Arg45Lys
	2222803	SNV	A	T	63.9752	yonO	Asn77Ile
	2222831	SNV	T	C	65.5172	yonO
	2222883	SNV	C	T	66.1111	yonO
	2223027	SNV	A	C	72.2222	yonO
	2223032	SNV	A	C	72.6852	yonO
	2223038	SNV	A	G	73.4884	yonO
	2223183	SNV	T	C	72.766	yonO	Ser204Pro
	2223656	SNV	G	T	70	yonO
	2223830	SNV	T	C	65.9004	yonO
	2223833	SNV	C	T	66.4122	yonO
	2223890	SNV	A	G	65.3992	yonO
	2223912	SNV	C	A	67.451	yonO
	2223935	SNV	C	T	67.5889	yonO
	2223957	SNV	T	C	67.9245	yonO
	2223976	SNV	G	A	68.9394	yonO	Ser468Asn
	2223989	SNV	A	T	68.7747	yonO
	2224002	SNV	G	A	68.9139	yonO	Asp477Asn
	2224007	MNV	CC	TT	70.0375	yonO	His479Tyr
	2224032	SNV	T	C	70.7865	yonO	Tyr487His
	2224063	SNV	T	A	69.1176	yonO	Phe497Tyr
	2224070	SNV	G	A	69.403	yonO
	2224076	SNV	T	A	69.6296	yonO
	2224082	SNV	G	A	71.3235	yonO
	2224095	SNV	A	G	71.2121	yonO	Asn508Asp
	2224097	SNV	T	C	72.2433	yonO
	2224109	SNV	A	T	72.9412	yonO	Glu512Asp
	2224235	SNV	G	A	70.3422	yonO
	2224246	SNV	C	A	69.7318	yonO	Ala558Glu
	2224248	SNV	G	A	70.0389	yonO	Asp559Asn
	2224494	SNV	G	A	53.5484	yonO	Glu641Lys
	2224498	SNV	A	G	51.6129	yonO	Lys642Arg
	2224535	SNV	C	T	56	yonO
	2224610	SNV	C	A	61.5	yonO
	2224616	SNV	C	T	61.0256	yonO
	2224625	SNV	C	A	62.3116	yonO	Asp684Glu
	2224638	MNV	GCT	AAC	61.0526	yonO	Ala689Asn
	2224667	SNV	C	T	62.2449	yonO
	2224675	Insertion	-	T	61.828	yonO	Lys702fs
	2224689	Deletion	A	-	63.5359	yonO	Ile706fs
	2224691	SNV	T	G	63.5359	yonO	Ile706Met
	2224698	SNV	A	G	64.7059	yonO	Asn709Asp
	2224704	SNV	G	A	62.2093	yonO	Ala711Thr
	2224706	SNV	C	G	61.4035	yonO
	2224712	SNV	A	C	62.7907	yonO
	2224718	SNV	A	G	63.6364	yonO
	2224721	SNV	T	C	65.7143	yonO
	2224733	SNV	T	C	65.9218	yonO
	2224739	SNV	T	C	66.4804	yonO
	2224745	SNV	A	G	65.7303	yonO
	2224751	SNV	T	C	64.3678	yonO
	2224758	SNV	G	A	64.497	yonO	Asp729Asn
	2224767	MNV	GC	AT	64.1975	yonO	Ala732Ile
	2224779	SNV	C	G	64.1509	yonO	Gln736Glu
	2224784	SNV	A	G	61.8421	yonO
	2224787	SNV	T	A	63.3333	yonO
	2224790	SNV	T	C	62.8378	yonO
	2224813	SNV	A	G	58.0153	yonO	Lys747Arg
	2224815	SNV	C	T	58.4615	yonO
	2224818	SNV	T	A	59.375	yonO	Leu749Met
	2224832	SNV	T	C	57.0175	yonO
	2224856	SNV	A	T	53.9216	yonO
	2224859	SNV	G	A	55	yonO
	2224868	SNV	T	C	53.2609	yonO
	2225861	SNV	A	C	61.6162
	2225870	SNV	C	T	61.6162
	2225872	SNV	A	G	61.6162
	2225879	SNV	T	C	62.0192
	2225898	SNV	C	T	62.7706
	2225900	SNV	A	T	62.5
	2225906	SNV	A	G	63.9485
	2225919	SNV	C	T	66.6667
	2225941	SNV	T	C	67.1875
	2225943	SNV	C	A	67.7165
	2225974	SNV	G	A	68.0702
	2225982	SNV	T	A	67.931
	2226022	SNV	G	T	67.4342
	2226024	SNV	T	A	67.8808
	2226045	SNV	C	A	72.0257
	2226055	SNV	A	G	72.1683
	2226062	SNV	G	A	72.7564
	2226095	SNV	T	A	72.2222
	2226107	SNV	T	C	73.5786
	2226109	SNV	T	G	73.5099
	2226133	SNV	C	G	73.3333
	2226141	SNV	C	T	72.6688
	2226150	SNV	A	G	72.5086
	2226157	Deletion	T	-	71.3793
	2226158	SNV	C	G	71.2281
	2226172	SNV	T	G	70.6093
	2226181	SNV	C	T	69.9647
	2226205	SNV	T	G	69.0299
	2226234	SNV	A	C	63.8889
	2226240	Deletion	TT	-	57.1429
	2226260	Deletion	TA	-	57.2052
	2226267	Deletion	T	-	57.4561
	2226269	MNV	AA	CT	55.0459
	2226305	Deletion	A	-	62.1622
	2226355	SNV	G	C	63.2411
	2226396	Insertion	-	A	56.2771
	2226396	SNV	C	T	57.1429
	2226476	SNV	A	G	51.4286
	2226503	SNV	A	C	50.5155
	2226911	SNV	A	T	51.25
	2226914	Insertion	-	T	51.0373
	2226937	SNV	A	G	53.4615
	2226977	SNV	A	T	57.4751
	2227017	SNV	A	C	61.3982
	2227061	SNV	A	G	62.9518
	2227118	SNV	T	C	62.5767
	2227121	SNV	A	C	63.0769
	2227341	SNV	T	C	64.7321	yonK
	2227389	SNV	C	T	65.3266	yonK
	2227398	SNV	T	C	67.9144	yonK
	2227431	SNV	A	G	66.3043	yonK
	2227434	SNV	T	C	66.2983	yonK
	2227478	SNV	G	A	70.4819	yonK	Gly61Asp
	2227491	SNV	A	C	69.9387
	2227493	SNV	A	G	68.9441
	2227624	SNV	C	A	65.9341	yonJ
	2227630	SNV	G	A	65.7459	yonJ
	2227636	SNV	T	C	64.7727	yonJ
	2227639	SNV	T	A	65.7459	yonJ
	2227690	SNV	A	G	64.433	yonJ
	2227693	SNV	A	G	65.4639	yonJ
	2227706	MNV	CG	AA	65.5	yonJ	Arg68Lys
	2227713	SNV	G	A	65.5	yonJ	Arg70Lys
	2227719	SNV	A	C	65.4822	yonJ	Asp72Ala
	2227819	SNV	C	T	70.283	yonJ
	2227825	SNV	C	T	71.4976	yonJ
	2227834	SNV	C	T	68.3721	yonJ
	2227846	SNV	G	T	70.1923	yonJ
	2227923	SNV	A	G	71.0526	yonJ	Asn140Ser
	2228107	SNV	C	T	65.5602	yonJ
	2228209	MNV	TT	AC	68.7023	yonJ
	2228332	SNV	A	C	69.4656	yonJ
	2249186	SNV	G	A	53.6145	cwlP
	2249204	SNV	C	T	57.1429	cwlP
	2249240	SNV	C	T	57.2973	cwlP
	2249276	SNV	A	G	60.7143	cwlP
	2249279	SNV	C	T	60.5128	cwlP
	2249321	SNV	T	A	62.439	cwlP
	2249325	SNV	A	G	60.6965	cwlP	Ile58Val
	2249330	MNV	CA	TG	60.804	cwlP	Thr60Ala
	2249371	SNV	A	G	64.3192	cwlP	Lys73Arg
	2249408	SNV	A	G	68.3761	cwlP
	2249417	SNV	G	A	68.2403	cwlP
	2249429	SNV	G	A	67.234	cwlP
	2249438	SNV	A	G	66.9421	cwlP
	2249447	SNV	G	A	68.3544	cwlP
	2249459	SNV	T	C	69.1667	cwlP
	2249465	SNV	A	G	67.7551	cwlP
	2249477	SNV	C	T	69.1667	cwlP
	2249525	SNV	A	T	70.7224	cwlP
	2249591	SNV	G	A	71.1111	cwlP
	2249603	SNV	A	T	70.2509	cwlP
	2249615	SNV	C	T	66.5552	cwlP
	2249624	SNV	G	A	66.8919	cwlP
	2249672	SNV	C	T	66.0959	cwlP
	2249870	SNV	G	A	71.6216	cwlP
	2249888	SNV	T	C	71.5753	cwlP
	2249994	MNV	GT	AC	69.5804	cwlP	Val281Thr
	2250008	SNV	G	A	70.3571	cwlP
	2250030	SNV	G	C	68.8462	cwlP	Val293Leu
	2250059	SNV	A	T	69.1358	cwlP
	2250065	SNV	T	G	65.0224	cwlP	Ile304Met
	2250077	SNV	T	C	65.9292	cwlP
	2250086	SNV	T	C	63.5135	cwlP
	2250089	SNV	A	G	64.9351	cwlP
	2250098	SNV	C	T	63.6364	cwlP
	2250101	SNV	C	A	64.0553	cwlP
	2250104	SNV	C	T	62.7451	cwlP
	2250116	MNV	TG	GT	61.5764	cwlP	Ala322Ser
	2250121	SNV	A	G	62.201	cwlP	Asn323Ser
	2250131	SNV	T	G	61.165	cwlP
	2250140	SNV	A	T	62.8713	cwlP
	2250146	SNV	A	G	62.5616	cwlP
	2250152	SNV	C	T	62.7551	cwlP
	2250156	SNV	A	G	62.3711	cwlP	Thr335Ala
	2250158	SNV	C	T	62.8713	cwlP
	2250167	SNV	C	T	63.1313	cwlP
	2250173	SNV	C	G	64.6465	cwlP
	2250176	SNV	C	A	64.2857	cwlP
	2250182	SNV	A	G	62.3656	cwlP
	2250197	SNV	A	G	64.1304	cwlP
	2250203	SNV	C	T	65.0794	cwlP
	2250206	SNV	A	T	64.4068	cwlP
	2250212	SNV	C	A	65.9459	cwlP
	2250218	SNV	A	G	65.0538	cwlP
	2250221	SNV	T	C	64.4809	cwlP
	2250224	SNV	A	G	64.7059	cwlP
	2250236	SNV	C	T	65.0538	cwlP
	2250242	MNV	AA	GG	64.1304	cwlP	Ile364Val
	2250245	SNV	A	T	63.6364	cwlP
	2250260	SNV	C	A	63.8743	cwlP
	2250269	SNV	T	C	64.433	cwlP
	2250275	SNV	C	A	65.6085	cwlP
	2250281	SNV	T	A	66.3317	cwlP
	2250293	SNV	G	T	67.1642	cwlP
	2250302	SNV	A	G	68.4729	cwlP
	2250305	SNV	T	C	68.7805	cwlP
	2250311	SNV	A	G	70	cwlP
	2250314	SNV	T	A	70.3349	cwlP
	2250318	SNV	C	G	68.9498	cwlP	Gln389Glu
	2250320	SNV	A	G	69.7248	cwlP
	2250326	SNV	T	A	71.1712	cwlP
	2250333	SNV	T	C	70.4036	cwlP
	2250341	SNV	T	C	71.7489	cwlP
	2250344	SNV	A	C	72.4891	cwlP
	2250356	SNV	A	G	72.1519	cwlP
	2250362	SNV	A	T	73.5043	cwlP
	2250365	SNV	T	C	73.1092	cwlP
	2250368	SNV	T	A	73.6626	cwlP
	2250371	SNV	T	C	73.7705	cwlP
	2250380	SNV	A	T	73.7255	cwlP
	2250389	SNV	T	C	72.973	cwlP
	2250395	SNV	A	T	73.4848	cwlP	Arg414Ser
	2250416	SNV	G	A	75.1938	cwlP
	2250419	SNV	C	G	74.6094	cwlP
	2250422	SNV	C	T	74.1313	cwlP
	2250428	SNV	A	T	74.7212	cwlP	Leu425Phe
	2250431	SNV	G	C	75.4647	cwlP
	2250437	SNV	T	C	75.6364	cwlP
	2250440	SNV	C	T	75	cwlP
	2250443	SNV	A	G	75.089	cwlP
	2250449	SNV	T	A	75.3571	cwlP
	2250455	SNV	T	C	75.7143	cwlP
	2250461	SNV	T	A	74.8227	cwlP
	2250473	SNV	C	T	74.9117	cwlP
	2250492	SNV	C	T	74.2754	cwlP
	2250497	SNV	G	T	74.9064	cwlP
	2250500	SNV	A	C	74.2424	cwlP
	2250507	SNV	C	T	73.2075	cwlP	Leu452Phe
	2250509	SNV	C	A	72.9323	cwlP
	2250515	SNV	T	C	71.4286	cwlP
	2250527	SNV	A	T	70.5179	cwlP
	2250536	SNV	A	T	69.7959	cwlP
	2250543	SNV	A	G	68.0498	cwlP	Ile464Val
	2250545	SNV	T	C	67.6349	cwlP
	2250554	MNV	AT	GC	65.5319	cwlP
	2250563	SNV	G	A	64.3172	cwlP
	2250566	SNV	T	A	64.0351	cwlP
	2250572	SNV	T	C	62.2222	cwlP
	2250578	SNV	T	C	61.086	cwlP
	2250584	SNV	T	A	60.5505	cwlP
	2250587	SNV	A	C	59.7222	cwlP
	2250593	SNV	A	T	59.9057	cwlP
	2250599	SNV	G	A	57.971	cwlP
	2250605	SNV	T	C	56.7308	cwlP
	2250608	SNV	T	A	56.3725	cwlP
	2250611	SNV	C	T	55.7789	cwlP
	2250614	SNV	T	A	55.7789	cwlP
	2250638	SNV	A	T	52.2222	cwlP
	2250641	SNV	C	T	53.0726	cwlP
	2250644	SNV	G	T	52.5714	cwlP
	2250650	MNV	GC	AT	52.3256	cwlP
	2253218	SNV	T	A	59.375	cwlP
	2253248	SNV	C	T	60.9756	cwlP
	2253329	SNV	C	T	62.8692	cwlP
	2253377	SNV	T	C	66.9421	cwlP
	2253401	SNV	A	T	67.4699	cwlP
	2253404	SNV	A	C	68.2927	cwlP
	2253419	SNV	T	C	67.6923	cwlP
	2253566	SNV	A	G	68.3636	cwlP
	2253641	SNV	A	G	65.9259	cwlP
	2253776	SNV	T	C	70.1068	cwlP
	2253785	SNV	G	C	69.9275	cwlP
	2253791	SNV	A	C	70	cwlP
	2253863	SNV	A	G	68.3849	cwlP
	2253872	SNV	T	C	68.3849	cwlP
	2254058	SNV	A	T	68	cwlP
	2254062	SNV	G	A	66.3522	cwlP	Ala1637Thr
	2254109	SNV	T	C	69.0852	cwlP
	2254202	SNV	T	A	69.4268	cwlP
	2254238	SNV	A	G	70.7792	cwlP
	2254253	SNV	T	C	70.2341	cwlP
	2254280	SNV	C	T	69.8962	cwlP
	2254292	Deletion	C	-	70.7143	cwlP	Ser1714fs
	2254295	Insertion	-	A	70.6093	cwlP	Ser1714fs
	2254343	SNV	T	C	68.75	cwlP
	2254373	SNV	A	G	69.3431	cwlP
	2254394	SNV	A	T	69.7842	cwlP
	2254403	SNV	G	A	69.5652	cwlP
	2254416	SNV	A	C	69.4545	cwlP
	2254445	SNV	A	C	70.1961	cwlP
	2254475	SNV	G	T	68.5484	cwlP
	2254481	SNV	G	A	68.595	cwlP
	2254529	SNV	T	A	66.5254	cwlP
	2254565	SNV	A	C	65.4008	cwlP
	2254589	SNV	G	A	65.1261	cwlP
	2254595	SNV	G	A	64.6552	cwlP
	2254619	SNV	C	T	64.0693	cwlP
	2254640	SNV	A	G	64.1593	cwlP
	2254649	SNV	T	C	64.6018	cwlP
	2254670	SNV	A	G	61.9469	cwlP
	2254722	SNV	G	T	61.5044	cwlP	Val1857Phe
	2254724	SNV	C	T	62.1145	cwlP
	2254730	SNV	C	T	63.2743	cwlP
	2254757	SNV	A	G	64.1921	cwlP
	2254769	SNV	A	G	64.5022	cwlP
	2254781	SNV	G	A	65.3846	cwlP
	2254784	SNV	A	G	65.9574	cwlP
	2254799	SNV	A	G	66.3866	cwlP
	2254817	SNV	G	C	65.1064	cwlP
	2254820	SNV	G	A	64.1667	cwlP
	2254826	SNV	C	T	65.5172	cwlP
	2254829	SNV	T	C	65.6522	cwlP
	2254832	SNV	G	A	66.5179	cwlP
	2254844	SNV	A	G	67.5799	cwlP
	2254846	SNV	A	G	67.2566	cwlP	Gln1898Arg
	2254958	SNV	G	A	68.3962	cwlP
	2254973	SNV	C	T	67.619	cwlP
	2255033	SNV	T	G	59.0164	cwlP
	2255051	SNV	G	C	55.1136	cwlP
	2255066	SNV	T	A	54.7059	cwlP
	2255072	SNV	C	T	52.5316	cwlP
	2255078	SNV	C	T	51.875	cwlP
	2255087	SNV	A	C	50.6173	cwlP
	2255327	SNV	G	A	51.497	cwlP
	2255330	SNV	G	A	52.1472	cwlP
	2255336	SNV	C	T	52.7607	cwlP
	2255342	SNV	T	C	52.9762	cwlP
	2255345	SNV	A	G	53.3333	cwlP
	2255352	SNV	A	G	54.7059	cwlP	Asn2067Asp
	2255354	SNV	T	C	55.5556	cwlP
	2255357	SNV	T	G	54.5455	cwlP
	2255375	SNV	C	A	56.4706	cwlP
	2255378	SNV	T	C	56.5476	cwlP
	2255390	SNV	G	A	56.9697	cwlP
	2255397	SNV	A	C	56.3636	cwlP	Ile2082Leu
	2255403	SNV	A	G	57.7381	cwlP	Asn2084Asp
	2255408	SNV	A	T	56.6265	cwlP
	2255417	SNV	C	T	56.9697	cwlP
	2255429	SNV	G	A	56.7901	cwlP
	2255441	SNV	G	A	55.7692	cwlP
	2255447	SNV	T	C	55.8442	cwlP
	2255453	SNV	T	C	55.8442	cwlP
	2255469	SNV	G	A	58	cwlP	Glu2106Lys
	2255474	SNV	C	G	56.3758	cwlP
	2255480	SNV	A	G	56.25	cwlP
	2255492	SNV	A	C	54.2254	cwlP
	2255495	SNV	C	T	52.8986	cwlP
	2255499	SNV	C	T	53.5714	cwlP
	2255510	SNV	A	G	50.7463	cwlP
	2258858	SNV	G	A	50.5882	yomG	Arg676Lys
	2258868	SNV	C	T	52	yomG
	2258886	SNV	G	A	56.5657	yomG
	2258890	SNV	G	A	57.2864	yomG	Ala687Thr
	2258907	SNV	G	A	59.4203	yomG
	2258910	SNV	A	G	60.7843	yomG
	2258912	SNV	A	C	60.8911	yomG	Lys694Thr
	2258922	SNV	C	T	63.8889	yomG
	2258934	MNV	AA	CC	64.5455	yomG	Lys702Gln
	2258955	SNV	A	G	67.2199	yomG
	2258974	SNV	G	A	70.6122	yomG	Val715Ile
	2259006	SNV	G	A	69.8885	yomG
	2259024	SNV	A	T	67.6471	yomG
	2259030	SNV	G	C	69.145	yomG
	2259033	SNV	T	C	68.1159	yomG
	2259036	SNV	T	G	68.1004	yomG
	2259042	SNV	C	T	68.6833	yomG
	2259045	SNV	T	A	69.2857	yomG
	2259057	MNV	TA	CG	68.9286	yomG	Asn743Asp
	2259065	SNV	C	T	69.258	yomG	Ser745Leu
	2259069	SNV	G	A	68.5714	yomG
	2259072	SNV	C	T	70.1754	yomG
	2259103	SNV	A	T	70.4225	yomG	Met758Leu
	2259106	SNV	C	T	70.0704	yomG
	2259118	SNV	G	C	70	yomG	Ala763Pro
	2259126	SNV	T	A	70.0758	yomG
	2259134	SNV	C	T	70.8333	yomG	Ala768Val
	2259147	SNV	C	T	70.1149	yomG
	2259154	SNV	A	C	69.7581	yomG	Ile775Leu
	2259156	SNV	T	A	70.0405	yomG
	2259162	SNV	C	T	69.5652	yomG
	2259168	SNV	T	C	70.0787	yomG
	2259174	SNV	A	G	69.0763	yomG
	2259178	SNV	A	G	69.9187	yomG	Ile783Val
	2259185	SNV	C	T	69.5122	yomG	Thr785Ile
	2259195	SNV	C	T	70.1299	yomG
	2259200	MNV	TC	CA	68.8596	yomG	Leu790Pro
	2259207	SNV	G	A	70.354	yomG
	2259219	MNV	TA	CT	67.6056	yomG	Thr797Ser
	2259231	SNV	T	A	69.3694	yomG
	2259235	SNV	T	A	69.7248	yomG	Leu802Ile
	2259252	SNV	G	A	68.0952	yomG
	2259259	MNV	CC	AA	67.3267	yomG	Pro810Asn
	2259279	SNV	A	T	66.3366	yomG
	2259300	SNV	C	T	61.6216	yomG
	2259313	SNV	G	T	51.2987	yomG	Val828Phe
	2259327	SNV	A	T	52.795	yomG
	2259330	SNV	T	C	53.1646	yomG
	2259333	SNV	C	T	54.4304	yomG
	2259336	SNV	T	A	53.7037	yomG
	2259342	SNV	A	C	54.0373	yomG
	2259352	SNV	G	A	50.3268	yomG	Gly841Arg
	2259354	SNV	A	C	50	yomG
	2259360	SNV	T	A	50	yomG
	2259423	SNV	C	T	51.6129	yomG
	2259426	SNV	T	C	53.125	yomG
	2259435	SNV	C	A	54.6154	yomG
	2259444	SNV	C	T	56.8182	yomG
	2259450	SNV	A	G	56.2044	yomG
	2259458	Insertion	-	A	56.4286	yomG
	2259468	Deletion	A	-	55.8824
	2259470	SNV	C	T	55.9701
	2259474	SNV	A	T	56.0606
	2259480	SNV	T	C	57.0423	yomF
	2259483	SNV	T	C	58.3333	yomF
	2259490	SNV	A	G	60	yomF	Lys6Glu
	2259495	SNV	A	G	60	yomF
	2259501	SNV	T	C	62.2517	yomF
	2259510	SNV	A	T	62.1795	yomF
	2259522	SNV	G	A	63.2258	yomF
	2259527	SNV	T	A	63.6943	yomF	Ile18Lys
	2259534	SNV	T	A	65.6051	yomF
	2259540	SNV	A	T	63.4146	yomF	Glu22Asp
	2259543	SNV	C	T	64.1975	yomF
	2259552	SNV	A	G	64.7059	yomF
	2259558	SNV	C	T	64.9123	yomF
	2259564	SNV	A	G	65.0888	yomF
	2259570	SNV	G	A	63.8037	yomF
	2259582	SNV	T	C	63.9053	yomF
	2259585	SNV	A	C	66.4773	yomF
	2259590	SNV	C	T	66.4773	yomF	Ala39Val
	2259594	SNV	C	T	65.9341	yomF
	2259597	SNV	A	G	66.3212	yomF
	2259609	SNV	G	A	66.0099	yomF
	2259618	SNV	A	G	66.1765	yomF
	2259627	SNV	T	C	67.2986	yomF
	2259635	Deletion	C	-	67.3077	yomF	Thr54fs
	2259642	SNV	C	T	68.1159	yomF
	2259660	SNV	G	A	71.6279	yomF
	2259672	SNV	A	T	70.4225	yomF
	2259675	SNV	A	G	70.9524	yomF
	2259681	SNV	C	A	71.2264	yomF	Asp69Glu
	2259687	SNV	C	T	70.7547	yomF
	2259714	SNV	A	T	70.5314	yomF
	2259731	SNV	C	T	70.283	yomF	Ala86Val
	2259750	SNV	G	A	69.0821	yomF
	2259753	SNV	A	T	69.8565	yomF
	2259765	SNV	T	C	69.6682	yomF
	2259777	SNV	A	T	69.0821	yomF
	2259780	SNV	T	C	68.0952	yomF
	2259924	SNV	A	G	66.6667	yomF
	2259942	SNV	C	T	66.8293	yomF
	2259987	SNV	C	T	63.4146	yomF
	2260101	SNV	A	G	65.625	yomF
	2260155	SNV	T	C	64.467	yomF
	2260164	SNV	C	G	67.3367	yomF
	2260179	SNV	A	G	68.4729	yomF
	2260305	MNV	CC	TT	68.8525
	2260431	SNV	G	A	69.3122	yomE
	2260538	SNV	C	T	65.641	yomE	Ala69Val
	2260542	SNV	A	T	63.2653	yomE
	2260606	SNV	G	A	66.3594	yomE	Val92Met
	2260608	SNV	G	T	66.9811	yomE
	2260626	SNV	T	C	69.2982	yomE
	2260656	SNV	T	A	71.2446	yomE
	2260701	SNV	A	C	70.0405	yomE
	2260719	SNV	T	G	69.0763	yomE
	2263983	SNV	A	G	70.5085	blyA
	2264087	SNV	C	T	66.881	blyA	Ala200Val
	2264090	SNV	T	C	66.0317	blyA	Val201Ala
	2264100	SNV	A	T	67.2078	blyA
	2264103	SNV	A	T	66.9903	blyA
	2264107	SNV	T	G	67.2131	blyA	Ser207Ala
	2264121	SNV	A	T	67.8689	blyA
	2264127	SNV	C	T	66.9903	blyA
	2264133	SNV	T	C	66.1184	blyA
	2264145	SNV	T	A	66.5574	blyA
	2264193	SNV	T	C	66.2069	blyA
	2264260	SNV	A	G	64.3599	blyA	Thr258Ala
	2264358	SNV	T	C	64.4269	blyA
	2264376	SNV	C	A	62.9921	blyA
	2264395	SNV	G	A	61.6	blyA	Val303Ile
	2264397	SNV	C	T	61.0442	blyA
	2264403	SNV	A	T	60.7287	blyA
	2264412	SNV	T	A	61.6667	blyA
	2264418	SNV	C	T	62.3431	blyA
	2264430	SNV	G	A	61.2069	blyA
	2264448	SNV	T	A	63.6771	blyA
	2264466	SNV	T	C	63.981	blyA
	2264477	SNV	G	A	63.4146	blyA	Ser330Asn
	2264520	SNV	C	A	60.3352	blyA
	2264523	SNV	T	A	58.7571	blyA	Asn345Lys
	2264526	SNV	C	T	60.5714	blyA
	2264547	SNV	A	C	58.0838	blyA	Lys353Asn
	2264559	SNV	A	G	55.8442	blyA
	2264562	SNV	T	C	54.9669	blyA
	2264568	SNV	G	A	54.902	blyA
	2264574	SNV	G	A	54.6667	blyA
	2264577	SNV	T	C	54	blyA
	2264580	SNV	A	T	53.1469	blyA
	2264585	SNV	C	A	52.1127	blyA	Thr366Lys
	2264589	SNV	C	T	52.4823	blyA
	2270419	SNV	C	T	50	uvrX
	2270439	MNV	GT	TG	52.381	uvrX	Gln406His
	2270458	SNV	T	A	59.7015	uvrX
	2270479	SNV	C	A	60.5263	uvrX
	2270491	SNV	A	C	61.7834	uvrX
	2270494	SNV	G	T	63.2911	uvrX
	2270527	SNV	A	C	63.5417	uvrX
	2270530	SNV	G	A	63.8743	uvrX
	2270571	SNV	G	A	65.2582	uvrX
	2270575	SNV	C	T	65.1376	uvrX
	2270599	SNV	C	T	65.812	uvrX
	2270608	SNV	G	A	66.8085	uvrX
	2270616	SNV	C	T	66.25	uvrX	Val348Ile
	2270626	SNV	A	T	65.8537	uvrX
	2270629	SNV	C	T	66.1355	uvrX
	2270649	SNV	T	C	67.8295	uvrX	Asn337Asp
	2270653	SNV	A	T	66.6667	uvrX
	2270665	SNV	G	A	65.2344	uvrX
	2270674	SNV	A	T	65.748	uvrX
	2270677	SNV	A	G	65.0794	uvrX
	2270690	SNV	C	T	63.7037	uvrX	Ser323Asn
	2270695	SNV	A	G	63.2959	uvrX
	2270716	SNV	A	T	62.3134	uvrX
	2270737	SNV	C	A	61.1538	uvrX	Glu307Asp
	2270752	SNV	C	T	59.4891	uvrX
	2270758	SNV	T	A	59.6958	uvrX
	2270764	SNV	A	G	59.4096	uvrX
	2270780	SNV	A	G	59.3156	uvrX	Val293Ala
	2270785	SNV	A	G	57.1956	uvrX
	2270788	SNV	A	G	57.4074	uvrX
	2270815	SNV	T	C	52.9644	uvrX
	2270818	SNV	A	G	53.7255	uvrX
	2270824	SNV	C	T	53.6	uvrX
	2270829	SNV	G	A	53.0864	uvrX
	2271265	SNV	T	C	53.4091	uvrX
	2271340	SNV	C	T	65.1961	uvrX
	2271343	SNV	A	G	63.6364	uvrX
	2271346	SNV	A	G	65.3266	uvrX
	2271364	SNV	C	T	66.0099	uvrX
	2271373	SNV	T	C	64.8515	uvrX
	2271445	SNV	A	G	67.6856	uvrX
	2271448	SNV	T	C	67.9654	uvrX
	2271496	SNV	T	C	67.9825	uvrX
	2271532	SNV	C	T	70.7424	uvrX
	2271550	SNV	G	A	70.5357	uvrX
	2271572	SNV	A	C	69.7778	uvrX	Met29Arg
	2271631	SNV	A	T	68.2028	uvrX
	2271722	SNV	G	A	70.098	yolD
	2271729	SNV	T	C	69.7115	yolD	Lys85Arg
	2271731	SNV	T	G	69.7115	yolD	Gln84His
	2271746	SNV	T	A	70.0483	yolD
	2271790	SNV	G	T	69.8492	yolD	His65Asn
	2271794	SNV	A	G	69.0355	yolD
	2271804	MNV	TG	CT	68.8776	yolD	Gln60Arg
	2271815	SNV	G	A	69.6517	yolD
	2271844	SNV	T	G	66.8508	yolD	Ile47Leu
	2271866	SNV	A	G	66.1017	yolD
	2271881	SNV	C	T	64.2045	yolD
	2271920	SNV	C	T	60	yolD
	2271926	SNV	C	T	60.3896	yolD
	2271946	SNV	T	G	56.7568	yolD	Met13Leu
	2271974	SNV	T	C	51.4925	yolD
	2271987	SNV	C	A	50
	2271989	SNV	C	T	50
	2273505	SNV	G	A	52.1008
	2273540	SNV	A	T	62.8788
	2273561	SNV	G	A	63.6364
	2273578	SNV	T	A	64.9351
	2273583	Insertion	-	G	63.6943
	2273788	Insertion	-	T	69.1275	rtaD
	2273799	Insertion	-	CAAT	59.6154	rtaD
	2273803	Insertion	-	GT	60.5769	rtaD
	2273820	SNV	T	A	63.6364	rtaD
	2273825	Insertion	-	TT	64.6465	rtaD
	2273849	SNV	A	T	65.6566	rtaD
	2273860	SNV	A	T	67.7083	rtaD
	2273871	Deletion	ATAA	-	61.4458	rtaD
	2273905	SNV	A	G	50
	2276563	SNV	G	A	51.7766	yokI
	2276587	SNV	C	T	53.8835	yokI	Val279Met
	2276597	SNV	T	C	55.8685	yokI
	2276599	SNV	C	T	54.8387	yokI	Val275Ile
	2276621	SNV	G	A	56.8966	yokI
	2276624	SNV	C	A	57.7586	yokI
	2276651	SNV	T	C	60.4839	yokI
	2276660	SNV	A	G	62.2881	yokI
	2276666	SNV	C	A	63.1148	yokI
	2276733	SNV	G	C	65.3846	yokI	Thr230Ser
	2276738	SNV	A	G	65.4804	yokI
	2276747	SNV	T	A	64.5614	yokI
	2276755	SNV	G	T	64.1844	yokI	Gln223Lys
	2276798	SNV	C	G	62.4535	yokI
	2276808	SNV	C	T	62.2222	yokI	Ser205Asn
	2276822	SNV	T	A	61.5686	yokI
	2276825	SNV	G	A	61.811	yokI
	2276850	SNV	T	C	60.3306	yokI	Glu191Gly
	2276882	SNV	T	C	57.2052	yokI
	2276891	SNV	T	A	53.0516	yokI	Gln177His
	2276900	SNV	C	T	54.4601	yokI
	2276912	SNV	T	C	51.2195	yokI
	2276923	SNV	C	T	51.0204	yokI	Asp167Asn
	2279884	SNV	T	A	61.6438
	2279889	SNV	T	A	64.9351
	2279899	SNV	A	T	66.6667
	2279927	SNV	T	G	67.7083
	2279930	SNV	T	C	70.2128
	2279961	Insertion	-	A	69.8276
	2279988	MNV	AT	GA	69.6296	yokF	Leu5Ile
	2280024	SNV	G	A	71.0843	yokF
	2280093	SNV	G	A	75.1269	yokF
	2280099	SNV	G	A	75.7282	yokF
	2280146	SNV	A	G	76.6234	yokF	Asp57Gly
	2280246	SNV	C	T	72.5926	yokF
	2280252	SNV	A	C	71.7949	yokF
	2280265	SNV	A	G	72.2222	yokF	Ile97Val
	2280267	SNV	A	T	72.1805	yokF
	2280270	SNV	C	T	72.1612	yokF
	2280282	SNV	A	T	74.1259	yokF
	2280318	SNV	G	A	72.028	yokF
	2280327	SNV	A	T	71.7241	yokF
	2280330	SNV	A	G	71.5753	yokF
	2280336	SNV	T	C	70.9898	yokF
	2280339	SNV	A	G	71.2329	yokF
	2280366	SNV	G	A	71.2329	yokF
	2280369	SNV	T	G	70.5882	yokF
	2280372	SNV	A	G	70.8904	yokF
	2280375	SNV	T	C	69.697	yokF
	2280378	SNV	C	T	70.9898	yokF
	2280387	SNV	T	C	71.2803	yokF
	2280483	SNV	G	A	70.3297	yokF
	2280498	SNV	A	T	70.9559	yokF
	2280501	SNV	T	C	70.3008	yokF
	2280504	SNV	G	A	71.4286	yokF
	2280516	SNV	T	C	72.4138	yokF
	2280537	SNV	A	G	72.8302	yokF
	2280556	SNV	C	A	72.6923	yokF	Leu194Ile
	2280588	SNV	T	C	72.2222	yokF
	2280622	SNV	A	G	69.1244	yokF	Thr216Ala
	2280625	SNV	A	G	70.7207	yokF	Thr217Ala
	2280641	SNV	C	A	70.9821	yokF	Ala222Glu
	2280660	SNV	A	T	70.7921	yokF
	2280663	SNV	A	T	70.7071	yokF
	2280665	SNV	C	A	70.3518	yokF	Thr230Lys
	2280675	SNV	A	T	72.3618	yokF
	2280723	SNV	T	A	69.8925	yokF
	2280731	SNV	A	C	67.0455	yokF	Glu252Ala
	2280733	SNV	A	T	66.6667	yokF	Thr253Ser
	2280741	Deletion	AGGAAC	-	60.2484	yokF	Thr257del	SPß prophage
	2480646	MNV	TA	AT	100
	2480667	Deletion	T	-	100
	2581727	Insertion	-	T	97.4359
	3178443	SNV	T	C	100	rrnB-16S in the studied strain; Product type n:_RNA
	3503520	Deletion	G	-	100	ganA	Leu522fs
	3770059	Insertion	-	A	94.186
	3935823	Deletion	T	-	99.1525
	4155391	Insertion	-	A	95.4128

## Sheet: isolate B410wtB
	List of SNPs detected in the evolved B410wtB isolate
	Reference Position	Type	Reference	Allele	Frequency	Overlapping annotations	Amino acid change
	557866	Insertion	-	T	100
	608215	Insertion	-	A	94.9495
	1317153	Insertion	-	GT	95.2381
	1317154	Insertion	-	T	96.0784
	1470760	Deletion	GCT	-	97.8261	kinA	Leu249del
	1902326	SNV	A	G	58.1673	thyA
	1902350	SNV	C	G	61.9048	thyA	Ile44Met
	1902434	SNV	G	A	64.3333	thyA
	1902458	SNV	T	G	65.5385	thyA
	1902461	SNV	T	C	65.5488	thyA
	1902469	SNV	A	C	65.4545	thyA	Asn84Thr
	1902473	SNV	T	A	67.2673	thyA	Asp85Glu
	1902476	SNV	A	G	66.7674	thyA
	1902481	MNV	TG	AA	66.0606	thyA	Met88Lys
	1902491	SNV	C	A	66.1721	thyA
	1902524	SNV	A	C	63.9144	thyA
	1902629	SNV	T	C	68.0441	thyA
	1902632	SNV	A	G	67.1271	thyA
	1902674	SNV	A	T	67.7054	thyA	Glu152Asp
	1902722	SNV	C	T	66.763	thyA
	1902728	SNV	A	G	66.0057	thyA
	1902731	SNV	T	A	65.0704	thyA	His171Gln
	1902734	SNV	G	T	66.5714	thyA
	1902737	SNV	A	G	67.4157	thyA
	1902770	SNV	T	C	67.2222	thyA
	1902776	SNV	A	G	67.3973	thyA
	1902782	SNV	A	G	66.9468	thyA
	1902806	SNV	T	C	67.6218	thyA
	1902917	SNV	T	C	64.527	thyA
	1902920	SNV	A	G	64.6465	thyA
	1902984	SNV	G	A	59.4937	thyA	Asp256Asn
	1902993	SNV	A	G	58.0508	thyA	Ile259Val
	1903007	SNV	G	A	57.1429	thyA		prophage-like el.5
	2058070	SNV	G	A	50.8475	yobE
	2058078	MNV	GA	TC	52.907	yobE	Gly93Val
	2058157	SNV	G	T	52.2936	yobE
	2059742	SNV	A	T	53.3613	yozW
	2059744	SNV	T	C	53.8462	yozW	Ile41Val
	2059751	SNV	C	T	56.7227	yozW
	2059759	SNV	T	C	57.4899	yozW	Ile36Val
	2059765	MNV	TT	CC	56.3025	yozW	Thr34Ala
	2059769	SNV	A	C	58.5366	yozW
	2059801	SNV	T	C	59.8485	yozW	Ser22Gly
	2059833	SNV	A	T	63.3898	yozW	Met11Lys
	2059835	SNV	T	C	61.9529	yozW
	2059839	SNV	G	T	63.1229	yozW	Thr9Asn
	2059843	SNV	A	C	63.7255	yozW	Ser8Ala
	2059854	SNV	A	G	64.4444	yozW	Ile4Thr
	2059891	SNV	T	A	65.4867
	2059893	Insertion	-	T	63.5015
	2059939	SNV	A	T	64.4118
	2059950	SNV	G	A	66.6667
	2059958	SNV	C	T	68.125
	2059972	Insertion	-	G	64.557
	2059982	SNV	A	G	67.4121
	2059985	SNV	A	T	67.1779
	2060005	SNV	G	T	68.932
	2060023	SNV	T	G	68.932	yozX
	2060032	SNV	T	C	68.323	yozX
	2060059	SNV	G	T	69.4079	yozX
	2060088	SNV	C	T	68.543	yozX	Ser27Phe
	2060127	MNV	GC	AT	62.7376	yozX	Gly40Asp
	2060142	SNV	T	G	63.1579	yozX	Ile45Arg
	2060156	SNV	A	G	61.4108	yozX	Asn50Asp
	2060160	SNV	T	A	60.8163	yozX
	2060164	SNV	T	A	60.0823	yozX	His52Gln
	2060194	SNV	A	G	56.5022	yozX
	2060201	SNV	T	C	53.8462	yozX	Ser65Pro
	2060215	SNV	T	A	52.3148	yozX	His69Gln
	2061542	SNV	A	G	50.6438
	2061583	SNV	T	A	60.424
	2061595	SNV	T	C	60.8108
	2061600	SNV	C	T	61.4094
	2061606	Deletion	C	-	62.3729
	2061607	SNV	A	T	61.3559
	2061621	SNV	T	C	63.5452
	2061634	MNV	AC	GT	63.7255
	2061646	SNV	G	T	65.5629
	2061653	SNV	G	T	63.961
	2061659	MNV	AC	GT	65.6766
	2061669	SNV	T	C	64.1447
	2061674	SNV	A	C	64.9351
	2061681	Insertion	-	C	64.094
	2061683	SNV	T	C	65
	2061689	SNV	T	C	65.1316
	2061692	SNV	A	C	64
	2061696	SNV	A	T	64.7458
	2061702	MNV	CC	TT	66.6667
	2061709	SNV	A	G	64.4366
	2061712	MNV	CA	TT	67.029
	2061727	SNV	C	T	62.0438
	2061729	SNV	G	A	60.5735
	2061734	SNV	T	C	59.9303
	2061750	SNV	A	G	59.176
	2061760	SNV	T	C	58.1132
	2061779	SNV	A	T	52.1186
	2061782	SNV	T	C	51.4644
	2063759	SNV	A	C	50.2439	yobH	Phe135Leu
	2063761	MNV	AC	GT	51.2438	yobH	Phe135Leu
	2063795	SNV	C	T	59.9138	yobH
	2063804	SNV	T	A	60.6838	yobH
	2063819	SNV	A	T	62.9482	yobH
	2063828	SNV	A	G	63.9847	yobH
	2063834	SNV	G	A	64.8649	yobH
	2063846	SNV	G	A	67.037	yobH
	2063927	SNV	A	T	73.0627	yobH
	2063933	SNV	T	C	72.6619	yobH
	2063984	SNV	A	C	69.17	yobH
	2063987	SNV	T	G	69.17	yobH
	2063993	SNV	T	C	69.4444	yobH
	2064003	SNV	C	T	70.1961	yobH	Arg54Lys
	2064038	SNV	A	G	64.3777	yobH
	2064044	SNV	C	T	65.8228	yobH
	2064047	SNV	T	C	66.3866	yobH
	2064059	SNV	C	A	64.2857	yobH	Glu35Asp
	2064071	SNV	T	C	63.6364	yobH
	2064113	SNV	G	A	59.9057	yobH
	2064121	MNV	AA	GG	56.1224	yobH
	2064128	SNV	T	C	56.6038	yobH
	2064155	SNV	T	C	52.2613	yobH
	2064898	SNV	C	T	51.3158
	2064910	SNV	C	T	54.1401
	2064915	SNV	C	T	54.375
	2064928	SNV	G	A	58.2857
	2064931	SNV	C	A	59.322
	2064937	SNV	A	G	59.4444
	2064988	SNV	C	A	65.4378
	2065016	SNV	T	A	70.8661
	2065033	SNV	T	A	72.8346
	2065069	SNV	G	A	72.1374	yozM	Val10Ile
	2065071	SNV	C	T	71.9231	yozM
	2065082	SNV	C	T	70.0375	yozM	Ala14Val
	2065092	SNV	G	A	70.6767	yozM	Met17Ile
	2065094	SNV	G	C	70.1887	yozM	Trp18Ser
	2065101	SNV	A	T	69.6751	yozM
	2065125	MNV	GA	AG	68.6792	yozM	Thr29Ala
	2065133	SNV	T	A	68.8172	yozM	Val31Glu
	2065167	SNV	G	T	67.1429	yozM
	2065180	SNV	G	C	65.2015	yozM	Glu47Gln
	2065212	SNV	A	T	61.9772	yozM
	2065237	SNV	G	A	59.2593	yozM	Ala66Thr
	2065242	SNV	A	G	57.3276	yozM
	2065258	SNV	A	G	55.5046	yozM	Lys73Glu
	2065261	SNV	G	C	55.1402	yozM	Asp74His
	2065272	SNV	T	A	54.6729	yozM
	2065281	SNV	C	A	53.0806	yozM
	2065284	SNV	G	A	52.381	yozM
	2069263	SNV	T	C	50	yoyA
	2069277	SNV	A	G	50.8475	yoyA
	2069288	SNV	T	C	51.6484	yoyA	Ile92Val
	2069295	SNV	A	G	51.8919	yoyA
	2069303	SNV	G	A	54.7368	yoyA
	2069488	SNV	G	T	68.5015	yoyA	Thr25Lys
	2069586	SNV	A	G	67.0732
	2069605	SNV	C	G	66.5615
	2069622	SNV	T	C	67.0846
	2069642	SNV	A	G	65.6051
	2069683	SNV	A	G	63.6964
	2069701	SNV	T	C	63.4146
	2069723	SNV	T	A	60.7914
	2069753	SNV	C	T	56.9767	bsrE
	2069757	SNV	C	A	56.9721	bsrE
	2069782	SNV	T	A	52.4229	bsrE
	2069792	SNV	G	A	51.4019	bsrE
	2069794	SNV	G	A	51.6432	bsrE
	2072300	SNV	G	A	51.1628	rttL
	2072375	SNV	C	T	61.7117	rttL
	2072411	SNV	T	G	68.0934	rttL
	2072414	SNV	A	T	70.8	rttL
	2072419	SNV	C	A	70.0758	rttL	Val380Phe
	2072443	SNV	T	C	71.7949	rttL	Ile372Val
	2072480	SNV	T	C	70.8185	rttL
	2072495	SNV	C	T	70.0361	rttL
	2072528	SNV	G	A	70.1068	rttL
	2072531	SNV	A	G	70.0361	rttL
	2072534	SNV	G	A	69.4545	rttL
	2072552	SNV	C	A	71.5302	rttL	Met335Ile
	2072556	MNV	GC	AT	70.9559	rttL	Ala334Ile
	2072564	SNV	A	C	71.6312	rttL
	2072603	SNV	G	A	69.7674	rttL
	2072615	SNV	G	A	68.2171	rttL
	2072639	SNV	G	A	64.7541	rttL
	2072645	SNV	A	G	64.6809	rttL
	2072648	SNV	A	T	63.5193	rttL
	2072669	SNV	A	G	61.215	rttL
	2072678	SNV	G	A	61.0577	rttL
	2072681	SNV	T	C	59.6154	rttL
	2072691	SNV	C	T	60	rttL	Gly289Glu
	2072698	SNV	G	A	58.209	rttL
	2072705	SNV	C	T	58.2915	rttL
	2072722	SNV	C	T	54.5946	rttL	Val279Met
	2072734	SNV	C	T	51.4124	rttL	Val275Met
	2072740	SNV	T	C	51.462	rttL	Thr273Ala
	2073074	SNV	T	C	51.0753	rttL
	2073122	SNV	G	A	57.3991	rttL
	2073155	SNV	G	T	59.1837	rttL
	2073164	SNV	A	G	61.1336	rttL
	2073175	SNV	T	C	62.2047	rttL	Asn128Asp
	2073200	SNV	T	C	63.7993	rttL
	2073203	SNV	C	T	63.7011	rttL
	2073232	SNV	C	T	67.4576	rttL	Ala109Thr
	2073236	SNV	A	G	67.1233	rttL
	2073254	SNV	T	C	66.6667	rttL
	2073259	SNV	G	A	66.5529	rttL
	2073293	SNV	C	A	67.2474	rttL
	2073306	SNV	G	T	67.5768	rttL	Thr84Lys
	2073314	SNV	C	G	68.1661	rttL	Met81Ile
	2073341	SNV	A	G	69.4915	rttL
	2073347	SNV	A	T	69.1781	rttL
	2073349	SNV	G	A	68.75	rttL	Leu70Phe
	2073381	SNV	C	T	68.231	rttL	Gly59Asp
	2073407	SNV	A	T	67.9842	rttL
	2073416	SNV	G	A	68	rttL
	2073419	SNV	T	G	67.3307	rttL
	2073425	SNV	T	C	66.8	rttL
	2073439	MNV	GG	AA	66.0793	rttL
	2073446	SNV	T	A	64.6552	rttL
	2073449	SNV	T	G	65.0862	rttL	Glu36Asp
	2073452	SNV	C	T	65.2542	rttL
	2073458	SNV	C	T	63.9004	rttL
	2073464	MNV	TT	CC	61.7391	rttL	Lys31Arg
	2073473	SNV	C	A	62.2881	rttL
	2073475	SNV	C	T	62.8205	rttL	Val28Met
	2073482	SNV	C	T	63.0435	rttL
	2073506	SNV	G	A	59.3607	rttL
	2073525	SNV	A	G	57.6355	rttL	Phe11Ser
	2073542	SNV	C	T	52.4862	rttL		prophage-like el.6
	2097081	Insertion	-	A	92
	2152328	SNV	C	A	51.6779	yotM	Lys175Asn
	2152343	SNV	G	A	51.2346	yotM
	2152349	SNV	C	T	55.0296	yotM
	2152389	SNV	G	C	60.6965	yotM	Ser155Trp
	2152391	SNV	G	T	61.1111	yotM
	2152400	SNV	A	T	61.6822	yotM
	2152409	SNV	T	C	62.963	yotM
	2152438	MNV	CT	AC	66.2447	yotM	Ala139Ser
	2152445	SNV	T	A	66.7969	yotM
	2152466	SNV	T	C	69.2857	yotM
	2152472	SNV	C	T	70.2128	yotM
	2152490	SNV	C	T	73.0408	yotM
	2152493	SNV	A	G	72.7273	yotM
	2152499	SNV	A	C	72.327	yotM
	2152505	SNV	A	T	72.6415	yotM	Asp116Glu
	2152510	SNV	T	C	72.1212	yotM	Asn115Asp
	2152529	SNV	T	C	72.619	yotM
	2152535	SNV	T	C	73.2353	yotM
	2152538	SNV	C	A	73.1778	yotM
	2152556	SNV	C	A	71.8841	yotM
	2152568	SNV	G	A	72.4638	yotM
	2152596	SNV	C	T	73.7569	yotM	Arg86Lys
	2152653	SNV	C	T	77.2603	yotM	Ser67Asn
	2152655	SNV	T	C	76.8392	yotM
	2152664	SNV	C	T	76.5668	yotM
	2152676	SNV	G	A	76.6578	yotM
	2152679	SNV	G	A	77.1277	yotM
	2152757	SNV	G	A	77.1588	yotM
	2152774	SNV	G	T	77.2603	yotM
	2152778	SNV	A	G	77.6243	yotM
	2152784	SNV	T	C	77.933	yotM
	2152786	SNV	A	G	78.0347	yotM
	2152790	SNV	T	C	77.5281	yotM
	2152802	SNV	A	T	77.1739	yotM
	2152922	SNV	G	A	74.4253
	2152943	SNV	A	G	74.359	yotL	Lys6Arg
	2152971	SNV	C	T	74.4186	yotL
	2153001	SNV	T	C	71.8101	yotL
	2153011	SNV	T	C	72.1068	yotL	Cys29Arg
	2153023	SNV	T	C	71.9512	yotL	Ser33Pro
	2153025	SNV	A	T	71.8935	yotL
	2153031	SNV	A	G	72.9167	yotL
	2153050	SNV	G	A	72.9483	yotL	Gly42Ser
	2153097	SNV	T	G	73.4375	yotL
	2153118	SNV	A	C	72.7273	yotL
	2153133	SNV	A	T	71.8354	yotL
	2153139	SNV	C	T	71.7042	yotL
	2153161	MNV	AC	TT	71.5719	yotL	Thr79Phe
	2153170	SNV	C	A	71.4286
	2153194	SNV	C	T	71.7857	yotK	Val55Ile
	2153201	SNV	T	A	70.2422	yotK
	2153219	SNV	C	T	69.403	yotK
	2153234	SNV	C	T	67.5781	yotK
	2153255	SNV	T	C	65	yotK
	2153266	SNV	A	G	64.1593	yotK
	2153276	SNV	T	A	61.8421	yotK	Glu27Asp
	2153291	SNV	C	T	57.9186	yotK
	2153294	SNV	T	G	57.4074	yotK
	2153297	SNV	C	T	57.5342	yotK
	2153315	SNV	C	T	56.6038	yotK
	2153321	MNV	TA	AT	54.1872	yotK	Leu12Tyr
	2153330	SNV	T	A	54.2553	yotK	Gln9His
	2156273	MNV	AT	GC	52.2222	sspC	Asn12Ser
	2156280	SNV	T	A	55.4974	sspC	Asp14Glu
	2156286	MNV	AA	TG	52.2843	sspC	.Ile17Val
	2156289	SNV	T	G	51.7949	sspC	Ile17Met
	2156298	SNV	A	T	53.4314	sspC
	2156322	MNV	ACT	GTA	56.6667	sspC	Leu29Tyr
	2156331	SNV	A	T	58.6364	sspC
	2156343	SNV	T	C	59.7345	sspC
	2156349	MNV	TC	GA	57.8947	sspC	Gln38Lys
	2156352	SNV	A	C	58.0786	sspC	Gln38His
	2156358	MNV	CG	GC	58.8785	sspC	Ala41Pro
	2156367	SNV	T	A	59.3886	sspC
	2156376	SNV	T	A	58.5153	sspC
	2156391	SNV	T	A	59.1304	sspC
	2156406	SNV	T	A	60.6195	sspC
	2156422	SNV	T	C	59.0909	sspC
	2156427	SNV	T	C	59.2593	sspC
	2156435	SNV	A	G	60.0917	sspC	Asn66Ser
	2156459	SNV	T	G	55.2764
	2156465	Deletion	G	-	50.5208
	2156472	SNV	A	T	51.9126
	2156474	SNV	T	C	51.6667
	2157103	SNV	A	G	50	yosX	Val3Ala
	2157481	SNV	C	G	50	yosW	Val68Leu
	2157487	SNV	A	C	50.2793	yosW	Phe66Val
	2157498	Insertion	-	G	51.8919	yosW	Trp63fs
	2157500	Deletion	G	-	53.0055	yosW	Cys62fs
	2157506	SNV	A	T	53.7634	yosW
	2157509	SNV	G	A	54.4974	yosW
	2157512	SNV	A	G	54.7872	yosW
	2157515	SNV	T	A	55.2083	yosW	Glu56Asp
	2157530	SNV	A	T	57.9487	yosW
	2157534	SNV	T	A	57	yosW	Asn50Ile
	2157539	SNV	T	A	57.4879	yosW
	2157545	SNV	G	A	59.1549	yosW
	2157551	SNV	G	A	58.4475	yosW
	2157554	SNV	T	G	57.4661	yosW	Leu43Phe
	2157560	MNV	AC	TA	58.6667	yosW	Ser41Ile
	2157578	SNV	A	G	60.4938	yosW
	2157590	SNV	T	C	61.9608	yosW
	2157609	MNV	GC	AT	62.9032	yosW	Ala25Met
	2157632	SNV	A	G	60.7143	yosW
	2157634	SNV	G	C	62.6016	yosW	Leu17Val
	2157639	SNV	C	T	62.6016	yosW	Ser15Asn
	2157651	SNV	A	C	60.8871	yosW	Ile11Arg
	2157658	SNV	T	C	59.751	yosW	Thr9Ala
	2157662	SNV	G	A	60.084	yosW
	2157664	SNV	T	C	59.751	yosW	Ser7Gly
	2157668	SNV	C	T	59.4142	yosW
	2157674	SNV	C	A	59.6639	yosW	Met3Ile
	2157676	SNV	T	C	59.1667	yosW	Met3Val
	2157683	SNV	C	T	60.262
	2157705	SNV	A	G	56.3636
	2157721	SNV	A	C	52.6066
	2157839	Deletion	C	-	50.9709	yosV	Gly94fs
	2157847	Deletion	A	-	52.0737	yosV	Phe91fs
	2157850	SNV	A	T	52.0548	yosV	Asp90Glu
	2157885	SNV	T	C	54.5817	yosV	Thr79Ala
	2157892	SNV	C	T	57.2549	yosV
	2157912	SNV	T	C	58.9928	yosV	Ile70Val
	2157937	SNV	A	G	61.1684	yosV
	2157945	SNV	T	C	61.2457	yosV	Thr59Ala
	2158051	SNV	C	T	68.6901	yosV
	2158086	SNV	C	T	69.6203	yosV	Val12Ile
	2158095	SNV	T	A	68.3333	yosV	Ile9Leu
	2158114	SNV	A	T	69.5946	yosV	Phe2Leu
	2158126	SNV	C	A	64.8438	yojW
	2158165	SNV	T	C	70.7641	yojW
	2158171	Insertion	-	A	70	yojW	Ala40fs
	2158174	Deletion	C	-	71.9355	yojW	Lys39fs
	2158186	SNV	G	A	72	yojW
	2158192	SNV	C	T	71.5686	yojW
	2158200	SNV	C	T	71.1475	yojW	Glu30Lys
	2158219	SNV	T	C	70.6452	yojW
	2158229	SNV	T	G	69.8413	yojW	Glu20Ala
	2158258	SNV	C	T	71.6981	yojW
	2158264	SNV	G	A	71.2963	yojW
	2158269	SNV	G	C	72.0497	yojW	Leu7Val
	2158282	SNV	A	C	70.0906	yojW
	2158291	SNV	G	A	70.303
	2158300	SNV	C	T	70.4819
	2158310	SNV	T	G	69.1358
	2158322	SNV	C	T	68.5629
	2158330	SNV	A	G	67.7612
	2158336	Insertion	-	T	67.1554
	2158346	Insertion	-	TTG	66.4615
	2163245	SNV	T	A	77.673	nrdEB	Glu706Asp
	2163253	SNV	T	A	77.3585	nrdEB	Met704Leu
	2163320	SNV	T	A	76.6562	nrdEB
	2163341	SNV	A	G	76.5677	nrdEB
	2163554	SNV	A	G	75.076	nrdEB
	2163591	SNV	G	C	74.7634	nrdEB	Thr591Arg
	2163650	SNV	G	A	75.0842	nrdEB
	2163737	SNV	T	A	72.3183	nrdEB	Gln542His
	2163827	SNV	G	T	71.8543	nrdEB
	2163926	SNV	T	C	72.6073	nrdEB
	2163962	SNV	A	G	71.2803	nrdEB
	2164088	SNV	G	T	68.4713	nrdEB
	2164101	SNV	C	T	68.6667	nrdEB	Gly421Asp
	2164136	SNV	C	A	68.5619	nrdEB
	2164147	SNV	C	T	69.5364	nrdEB	Asp406Asn
	2164160	SNV	A	G	69	nrdEB
	2164220	SNV	G	A	69.6667	nrdEB
	2164307	SNV	A	T	71.6667	nrdEB
	2164325	SNV	A	G	69.7674	nrdEB
	2164337	SNV	C	T	71.1921	nrdEB
	2164342	SNV	A	G	70.7641	nrdEB
	2164351	SNV	C	T	69.637	nrdEB	Ala338Thr
	2164353	Deletion	T	-	70.1987	nrdEB	Asn337fs
	2164362	Insertion	-	A	69.3811	nrdEB	Asn337fs
	2164373	SNV	T	C	71.0526	nrdEB
	2164376	SNV	T	A	70.4698	nrdEB
	2164379	SNV	A	G	69.4631	nrdEB
	2164412	SNV	G	A	68.2594	nrdEB
	2164415	SNV	T	C	68.5811	nrdEB
	2164417	SNV	G	T	68.9655	nrdEB	Leu316Ile
	2164424	SNV	T	A	69.8962	nrdEB
	2164433	SNV	C	T	70.6714	nrdEB
	2164439	SNV	C	T	68.8811	nrdEB
	2164493	SNV	C	A	67.6806	nrdEB	Leu290Phe
	2164495	SNV	A	G	67.8161	nrdEB
	2164508	SNV	G	A	67.6923	nrdEB
	2164523	SNV	G	A	64.7541	nrdEB
	2164532	SNV	C	T	63.8655	nrdEB
	2164534	SNV	G	A	65.4008	nrdEB
	2164580	SNV	C	T	63.9423	nrdEB
	2164586	SNV	G	A	61.5	nrdEB
	2164919	SNV	G	A	51.145	nrdEB
	2164928	SNV	T	C	52.8571	nrdEB
	2164934	SNV	T	C	52.8169	nrdEB
	2165054	SNV	A	G	69.5122	nrdEB
	2165165	SNV	T	C	75.0842	nrdEB
	2165210	SNV	C	T	74.3772	nrdEB
	2165216	SNV	G	A	74.7368	nrdEB
	2165222	SNV	G	A	75.5319	nrdEB
	2165264	SNV	A	G	73.0519	nrdEB
	2165270	SNV	T	C	72.6974	nrdEB
	2165327	SNV	G	C	73.3974	nrdEB
	2165330	SNV	A	G	72.6384	nrdEB
	2165342	SNV	A	T	72.0395	nrdEB
	2165351	SNV	G	A	72.6984	nrdEB
	2165378	SNV	G	A	71.5625	nrdEB
	2165396	SNV	G	A	71.3846	nrdEB
	2165402	SNV	A	G	70.4615	nrdEB
	2165405	Deletion	T	-	69.279	nrdEB	Lys70fs
	2165409	SNV	C	A	69.4006	nrdEB	Ser69Ile
	2165411	Insertion	-	C	69.3291	nrdEB	Ser69fs
	2165414	SNV	G	A	70.7165	nrdEB
	2165420	SNV	T	C	70.9375	nrdEB
	2165423	SNV	C	T	70.347	nrdEB
	2165450	SNV	G	A	69.4006	nrdEB
	2165495	SNV	T	A	69.5122	nrdEB
	2165501	SNV	A	G	68.5976	nrdEB
	2165539	MNV	CA	GG	67.9487	nrdEB	Glu26Gln
	2165564	SNV	G	A	68.4039	nrdEB
	2165573	SNV	T	C	69.637	nrdEB
	2165594	SNV	A	C	69.6774	nrdEB
	2165637	SNV	T	C	70.297	nrdIB
	2165645	MNV	GA	AG	69.5946	nrdIB
	2165649	SNV	T	A	70.7237	nrdIB	Gln106His
	2165673	SNV	C	T	70.7006	nrdIB
	2165769	SNV	T	C	72.9373	nrdIB
	2165772	SNV	A	T	72.4919	nrdIB
	2165856	SNV	T	C	73.6842	nrdIB
	2165863	SNV	T	G	72.6415	nrdIB	Asn35Thr
	2165900	SNV	C	T	73.5385	nrdIB	Val23Ile
	2165904	SNV	A	T	74.2331	nrdIB	Phe21Leu
	2165918	SNV	G	A	74.1433	nrdIB
	2165925	SNV	G	T	73.6196	nrdIB
	2165935	SNV	T	C	73.9264	nrdIB	Lys11Arg
	2165943	SNV	T	G	74.0061	nrdIB
	2165946	SNV	T	A	73.4756	nrdIB
	2165984	SNV	A	G	74.5161	yosL
	2165987	SNV	C	T	74.2038	yosL
	2166000	SNV	T	C	74.0061	yosL	Lys109Arg
	2166030	SNV	G	A	73.3129	yosL	Ala99Val
	2166032	SNV	G	A	72.9231	yosL
	2166038	SNV	G	A	73.3542	yosL
	2166042	SNV	G	A	73.9938	yosL	Ala95Val
	2166113	SNV	T	C	72.1003	yosL
	2166170	SNV	T	C	71.6981	yosL
	2166209	SNV	G	A	68.7943	yosL
	2166249	MNV	GT	TC	64.557	yosL	Thr26Asp
	2166256	SNV	C	T	63.8655	yosL	Val24Ile
	2166264	SNV	T	C	61.9048	yosL	Asn21Ser
	2166291	SNV	G	T	56.9444	yosL	Pro12Gln
	2166296	SNV	A	G	57.7114	yosL
	2170393	SNV	A	T	54.2857	yorY
	2170399	SNV	T	A	54.5455	yorY	Leu31Phe
	2170401	MNV	AA	GT	54.8936	yorY
	2170408	SNV	T	C	55.5118	yorY
	2170411	SNV	T	C	56.4706	yorY
	2170432	SNV	C	T	58.2734	yorY
	2170437	MNV	CT	TC	59.6364	yorY	Val19Ile
	2170445	SNV	G	A	60.6897	yorY	Ala16Val
	2170449	SNV	C	T	61.3559	yorY	Ala15Thr
	2170453	SNV	T	A	61.9205	yorY
	2170462	SNV	A	G	62.7832	yorY
	2170470	SNV	G	T	65.5738	yorY	Leu8Ile
	2170474	SNV	C	T	64.7249	yorY
	2170477	SNV	A	G	65.4952	yorY
	2170481	SNV	A	G	64.5768	yorY	Ile4Thr
	2170487	SNV	T	C	65.3125	yorY	Lys2Arg
	2170522	SNV	T	G	65.6425	yorX
	2170549	SNV	T	C	65.7609	yorX
	2170552	SNV	G	A	66.5746	yorX
	2170557	MNV	AT	GA	65.7609	yorX	Lys58_Tyr59delinsAsnHis
	2170565	SNV	T	G	65.0568	yorX	Asp56Ala
	2170577	SNV	T	C	65.7382	yorX	Lys52Arg
	2170579	SNV	C	T	66.5768	yorX
	2170597	SNV	G	A	67.6712	yorX
	2170617	SNV	C	T	67.801	yorX	Gly39Arg
	2170626	MNV	AA	GT	67.7333	yorX	Tyr36His
	2170702	SNV	G	A	69.4737	yorX
	2170762	SNV	C	T	73.1707
	2170817	SNV	T	G	72.0867	yorW	Asn107Thr
	2170820	SNV	T	A	72.3577	yorW	Asn106Ile
	2170860	SNV	A	T	72.7778	yorW	Tyr93Asn
	2170966	SNV	A	C	73.6677	yorW
	2170972	SNV	C	T	72.8097	yorW
	2170982	SNV	T	A	72.9231	yorW	Glu52Val
	2171035	SNV	A	G	71.1599	yorW
	2171157	SNV	C	A	72.7811	yorV
	2171160	SNV	C	T	72.7273	yorV
	2171275	SNV	T	C	74.1325	yorV	Lys28Arg
	2171329	SNV	T	C	72.4684	yorV	Lys10Arg
	2171336	MNV	GG	AA	73.6842	yorV
	2171366	SNV	C	A	66.1157
	2171368	Insertion	-	C	64.4898
	2171379	MNV	AT	GC	71.1806
	2172916	Deletion	G	-	50.6098
	2172923	SNV	T	A	51.7857
	2174115	SNV	C	T	73.5294	yorP	Ala69Thr
	2174158	SNV	A	G	73.0909	yorP
	2174209	SNV	T	C	68.2008	yorP
	2174218	SNV	G	A	67.8414	yorP
	2174236	SNV	C	T	64.1148	yorP
	2174239	SNV	C	A	63.981	yorP
	2174248	SNV	T	A	61.4634	yorP
	2174251	SNV	G	A	60.804	yorP
	2174254	SNV	T	G	60.6796	yorP
	2174283	SNV	C	T	55.1351	yorP	Val13Ile
	2175665	SNV	T	A	56.0386	yorL
	2175746	SNV	T	C	65.4804	yorL
	2175772	SNV	T	C	68.2927	yorL	Ile1248Val
	2175797	SNV	T	G	71.1409	yorL
	2175855	SNV	A	G	71.8182	yorL	Val1220Ala
	2175866	SNV	A	T	73.0887	yorL
	2175886	SNV	C	T	73.3533	yorL	Ala1210Thr
	2176313	SNV	G	A	68.1818	yorL
	2176421	SNV	A	T	67.2026	yorL
	2176735	SNV	C	T	70.7937	yorL	Asp927Asn
	2177270	MNV	TG	CT	72.7599	yorL	Thr748Lys
	2177299	SNV	T	C	72.6384	yorL	Asn739Asp
	2177312	SNV	A	T	72.3127	yorL
	2177354	SNV	C	T	73.4628	yorL
	2177393	SNV	C	G	71.5152	yorL	Lys707Asn
	2177447	SNV	T	C	72.956	yorL
	2177459	SNV	T	C	72.6994	yorL
	2177498	SNV	A	G	69.3252	yorL
	2177534	SNV	T	G	70.1587	yorL
	2177543	SNV	C	T	70.1258	yorL
	2177567	SNV	A	T	70.5167	yorL	Asn649Lys
	2177797	SNV	A	G	70.5128	yorL
	2177834	SNV	C	T	72.6316	yorL
	2177852	SNV	T	C	73.1293	yorL
	2177891	MNV	CT	TG	70.8904	yorL	Lys541Thr
	2177894	SNV	C	T	70.6667	yorL
	2177978	SNV	T	C	72.4832	yorL
	2178038	SNV	C	T	72.9097	yorL
	2178059	SNV	T	A	72.6115	yorL
	2178116	SNV	T	A	73.2026	yorL
	2178185	SNV	A	G	72.4919	yorL
	2178188	SNV	G	A	72.3127	yorL
	2178194	SNV	T	A	73.2258	yorL
	2178248	SNV	A	G	73.8095	yorL
	2178313	SNV	A	G	74.5645	yorL	Ser401Pro
	2178323	MNV	AT	GC	73.7201	yorL	Asn397Ser
	2178359	SNV	T	C	72.7273	yorL
	2178374	SNV	G	A	72.8707	yorL
	2178416	SNV	T	C	74.4262	yorL
	2178477	SNV	G	A	73.3766	yorL	Ala346Val
	2178665	SNV	G	A	72.1519	yorL
	2178677	SNV	G	A	71.517	yorL
	2178782	SNV	T	G	73.2026	yorL
	2178821	SNV	C	T	75.2351	yorL
	2179070	SNV	G	T	70.7865	yorL
	2179093	SNV	C	T	69.3487	yorL	Glu141Lys
	2179202	SNV	C	A	68.0162	yorL	Met104Ile
	2179295	SNV	G	A	71.3725	yorL
	2179405	SNV	A	G	75.2727	yorL
	2179424	SNV	T	C	75.4448	yorL
	2179463	SNV	G	A	76.3889	yorL
	2179466	SNV	T	A	74.7405	yorL
	2179469	SNV	A	T	75.7785	yorL
	2179472	SNV	C	T	76.2238	yorL
	2179484	MNV	CC	TT	75.4266	yorL	Arg10Lys
	2179490	SNV	T	A	75.8278	yorL
	2179508	SNV	T	A	75.2475	yorL
	2179625	SNV	G	A	73.4219	yorK
	2179646	SNV	C	T	74.1497	yorK
	2179679	SNV	A	G	73.2441	yorK
	2179834	SNV	C	T	69.279	yorK	Asp475Asn
	2179994	SNV	C	A	69	yorK
	2180075	SNV	A	G	69.0141	yorK
	2180102	SNV	G	A	69.2857	yorK
	2180207	SNV	T	C	70.0758	yorK
	2180216	SNV	G	A	69.9248	yorK
	2180247	SNV	C	T	70.7407	yorK	Ser337Asn
	2180255	SNV	T	C	71.161	yorK
	2180276	MNV	CA	AG	69.8473	yorK	Val327Ala
	2180292	SNV	A	G	69.5167	yorK	Val322Ala
	2180299	SNV	G	T	70.0361	yorK
	2180342	SNV	T	A	71.6783	yorK	Glu305Asp
	2180354	SNV	T	C	71.831	yorK
	2180370	SNV	C	T	72.7915	yorK	Ser296Asn
	2180387	SNV	G	A	71.3781	yorK
	2180393	SNV	A	T	72.6027	yorK
	2180434	SNV	C	T	70.2422	yorK	Asp275Asn
	2180508	SNV	C	T	70.4403	yorK	Ser250Asn
	2180567	SNV	T	C	69.8305	yorK
	2180570	SNV	T	A	70.3947	yorK
	2180648	SNV	A	T	71.1765	yorK
	2180690	SNV	C	T	71.118	yorK
	2180701	SNV	T	C	69.969	yorK	Ile186Val
	2180969	SNV	G	A	72.3404	yorK
	2181087	SNV	C	T	71.2963	yorK	Arg57Lys
	2181089	SNV	G	A	70.8589	yorK
	2182168	SNV	G	A	74.2038	yorJ
	2182186	SNV	C	T	75.2412	yorJ
	2182315	SNV	G	A	71.6088	yorJ
	2182324	SNV	A	G	71.9626	yorJ
	2182357	SNV	T	C	73.1629	yorJ
	2182446	SNV	G	A	70.5329	yorI
	2182480	SNV	T	A	70.4969	yorI
	2182507	SNV	G	A	71.3333	yorI
	2182510	SNV	G	A	72.0779	yorI
	2182597	SNV	A	G	72.6444	yorI
	2182669	SNV	G	A	75.1534	yorI
	2182744	SNV	T	C	73.8019	yorI
	2182746	SNV	G	A	74.359	yorI
	2182792	SNV	T	C	75.1634	yorI
	2182804	SNV	T	C	75.3247	yorI
	2182843	SNV	A	C	74.0385	yorI
	2182846	SNV	G	A	73.3766	yorI
	2185717	SNV	A	G	75.9717	yorF
	2185838	SNV	G	C	75.2809	yorF	Thr194Ser
	2185863	SNV	C	T	75.0903	yorF	Val186Ile
	2185927	SNV	A	G	73.3564	yorF
	2185987	SNV	G	A	73.913	yorF
	2186062	SNV	G	T	76.9481	yorF	Asn119Lys
	2186093	SNV	A	T	74.8276	yorF	Ile109Asn
	2186098	SNV	G	A	74.6622	yorF
	2186172	SNV	T	C	74.0484	yorF	Lys83Glu
	2186176	SNV	G	A	74.3945	yorF
	2186179	SNV	T	G	74.1379	yorF
	2186188	SNV	C	A	74.4755	yorF	Glu77Asp
	2186191	SNV	G	A	75.5396	yorF
	2186196	MNV	CA	TG	73.913	yorF	Val75Ile
	2186203	SNV	C	T	73.5714	yorF
	2186206	SNV	G	A	73.9927	yorF
	2186212	SNV	C	T	74.1135	yorF
	2186220	MNV	CT	TA	73.5075	yorF	Val67Ile
	2186230	SNV	A	T	75.265	yorF
	2186233	SNV	A	G	75.1799	yorF
	2186240	SNV	T	G	73.3096	yorF	Asp60Ala
	2186251	SNV	C	T	72.695	yorF
	2186254	SNV	G	C	72.5352	yorF
	2186260	SNV	G	T	72.695	yorF
	2186266	SNV	A	C	71.0801	yorF
	2186284	SNV	A	T	73.1034	yorF
	2186287	SNV	T	C	72.0848	yorF
	2186293	SNV	C	T	72.2603	yorF
	2186316	SNV	G	A	73.2673	yorF
	2186379	SNV	C	T	67.7903	yorF	Val14Ile
	2186385	SNV	A	C	67.0498	yorF	Ser12Ala
	2186392	SNV	A	G	67.1756	yorF
	2186415	SNV	T	C	62.9167	yorF	Thr2Ala
	2186430	SNV	T	G	62.5532
	2186457	SNV	G	T	61.4719	yorE	His119Asn
	2187420	SNV	A	T	52.2167	yorC	Ser113Thr
	2187424	SNV	G	T	51.7241	yorC
	2187427	SNV	A	G	51.9417	yorC
	2187433	SNV	C	T	52.451	yorC
	2187436	SNV	C	T	52.8846	yorC
	2187448	SNV	C	G	55.1887	yorC
	2187493	SNV	C	T	58.8933	yorC
	2187502	SNV	T	A	59.8394	yorC
	2187514	SNV	T	A	61.5094	yorC
	2187517	SNV	C	T	62.2642	yorC
	2187589	SNV	G	A	66.1017	yorC
	2187592	SNV	A	G	65.411	yorC
	2187595	SNV	A	G	66.7808	yorC
	2187604	SNV	C	A	66.5552	yorC
	2187610	SNV	A	G	65.7439	yorC
	2187616	SNV	A	G	64.3636	yorC
	2187622	SNV	C	G	65	yorC
	2187631	SNV	C	T	66.8966	yorC
	2187637	SNV	C	T	66.323	yorC
	2187887	SNV	A	G	59.6491	yorB	Tyr77His
	2187906	SNV	A	T	55.4217	yorB
	2191385	SNV	T	C	57.0552	yoqX
	2191389	SNV	A	T	57.9882	yoqX	Phe56Tyr
	2191466	SNV	C	T	67.7778	yoqX
	2191474	SNV	G	T	67.9348	yoqX	Gln28Lys
	2191511	SNV	A	G	64.4809	yoqX
	2191551	SNV	G	A	59.1195	yoqX	Pro2Leu
	2191579	SNV	G	A	54.0541
	2192057	SNV	T	G	50	yoqW
	2192066	SNV	T	A	52.7778	yoqW
	2192078	SNV	T	C	55.3763	yoqW
	2192111	SNV	C	T	60.5381	yoqW
	2192126	SNV	G	A	61.8644	yoqW
	2192147	SNV	C	T	63.1579	yoqW
	2192162	SNV	C	T	63.7681	yoqW
	2192210	SNV	A	C	66.2069	yoqW
	2192240	SNV	G	A	69.7987	yoqW
	2192243	SNV	T	A	69.9324	yoqW
	2192249	SNV	T	C	69.9346	yoqW
	2192258	SNV	T	C	69.4158	yoqW
	2192261	SNV	A	G	69.6552	yoqW
	2192270	SNV	C	T	69.5082	yoqW
	2192285	SNV	C	G	70.0997	yoqW
	2192525	SNV	T	C	74.3671	ligB
	2192531	SNV	C	T	74.1325	ligB
	2192541	SNV	A	T	73.3333	ligB	Met58Leu
	2192562	SNV	G	A	75	ligB	Gly65Arg
	2192570	SNV	G	A	73.8832	ligB
	2192585	SNV	T	A	75.0865	ligB
	2192597	SNV	C	T	74.4755	ligB
	2192603	SNV	T	C	75.4386	ligB
	2192639	SNV	T	C	75.8007	ligB
	2192657	SNV	T	C	77.9851	ligB
	2192662	MNV	AT	GG	75.3906	ligB	Asn98Arg
	2192690	SNV	C	T	74.9104	ligB
	2192695	SNV	A	G	74.6324	ligB	Lys109Arg
	2192705	SNV	A	T	75.8993	ligB	Gln112His
	2192711	SNV	T	A	74.7292	ligB
	2192747	SNV	G	A	71.2177	ligB
	2192750	SNV	T	C	71.8519	ligB
	2192759	SNV	A	G	70.229	ligB
	2192762	MNV	GG	AA	71.9844	ligB	Asp132Asn
	2192783	SNV	T	A	70.9559	ligB
	2192786	SNV	A	C	71.4286	ligB
	2192789	SNV	G	A	71.1679	ligB
	2192794	SNV	C	T	71.3235	ligB	Thr142Ile
	2192807	SNV	T	A	71.0145	ligB
	2192810	SNV	T	A	71.3262	ligB
	2192819	SNV	C	T	68.75	ligB
	2192823	SNV	C	T	69.9634	ligB
	2192870	SNV	C	T	70.7407	ligB
	2192918	SNV	T	C	71.5328	ligB
	2192933	SNV	T	C	71.0247	ligB
	2192936	SNV	G	A	71.5827	ligB
	2192942	SNV	C	T	71.5789	ligB
	2192945	SNV	A	T	71.3793	ligB
	2192948	SNV	T	C	71.134	ligB
	2193000	SNV	T	G	72.2034	ligB	Ser211Ala
	2193020	SNV	T	C	72.7586	ligB
	2193026	SNV	A	C	72.5632	ligB
	2193047	SNV	C	T	72.695	ligB
	2193050	SNV	C	T	73.1034	ligB
	2193065	MNV	TA	AC	70.8772	ligB	Lys233Gln
	2193080	SNV	T	A	72.5694	ligB	Asp237Glu
	2193095	SNV	C	T	72.6027	ligB
	2193098	SNV	A	G	72.5979	ligB
	2193104	SNV	C	A	72.449	ligB
	2193113	SNV	C	G	71.9595	ligB	Asn248Lys
	2193155	SNV	A	T	72.6644	ligB
	2193164	SNV	T	C	72.3549	ligB
	2193199	SNV	C	T	69.8962
	2193201	SNV	T	C	70.0348
	2193210	SNV	C	A	70.7746
	2193216	Deletion	T	-	69.7509
	2193218	SNV	T	A	69.9275
	2193235	SNV	T	C	70.979
	2193245	SNV	G	T	72.7273
	2193253	SNV	T	A	71.5827	yoqU	Asn137Tyr
	2193266	SNV	T	A	72.7915	yoqU	Glu132Asp
	2193294	SNV	G	C	73.8351	yoqU	Thr123Ser
	2193338	SNV	A	G	75.188	yoqU
	2193358	SNV	C	T	77.037	yoqU	Ala102Thr
	2193383	SNV	C	T	77.6119	yoqU
	2193404	SNV	G	A	77.9783	yoqU
	2193443	SNV	G	T	76.8683	yoqU
	2193470	SNV	C	A	74.9091	yoqU
	2193476	SNV	T	C	75.5639	yoqU
	2193488	SNV	C	T	75.4647	yoqU
	2193497	SNV	G	A	74.6324	yoqU
	2193501	SNV	T	G	74.5318	yoqU	Asp54Ala
	2193503	SNV	A	C	75	yoqU
	2193509	SNV	G	A	74.6377	yoqU
	2193527	SNV	C	T	72.5275	yoqU
	2193533	SNV	T	C	71.8978	yoqU
	2194802	SNV	C	T	63.6905	yoqP
	2194805	SNV	C	T	63.4286	yoqP
	2194823	SNV	G	T	67.0213	yoqP
	2194879	SNV	C	G	72.6027	yoqP	Val61Leu
	2195397	SNV	G	C	65.9164	yoqO
	2195771	SNV	C	T	59.5	yoqN
	2195780	SNV	C	T	56.6845	yoqN
	2195785	SNV	T	C	56.1497
	2196381	SNV	G	A	50.2994
	2196382	SNV	T	A	52.0468
	2196385	SNV	C	T	52.514
	2196396	SNV	T	C	57.0681	yoqL	Lys229Arg
	2196399	SNV	G	C	56.3158	yoqL	Thr228Arg
	2196406	SNV	A	G	57.4359	yoqL	Trp226Arg
	2196425	MNV	CT	TG	60.9756	yoqL	Glu219Ala
	2196446	SNV	C	T	62.963	yoqL
	2196452	SNV	G	A	63.8009	yoqL
	2196460	MNV	GT	AC	64.3172	yoqL
	2196476	SNV	A	G	65	yoqL
	2196613	SNV	T	C	71.875	yoqL	Ser157Gly
	2196647	SNV	A	G	73.1034	yoqL
	2196671	SNV	G	A	72.8571	yoqL
	2196673	SNV	A	C	72.695	yoqL	Ser137Ala
	2196689	SNV	A	G	74.2268	yoqL
	2196794	SNV	G	A	74.7475	yoqL
	2196833	SNV	T	C	73	yoqL
	2196847	SNV	C	T	73.6842	yoqL	Glu79Lys
	2196866	SNV	A	G	73.0519	yoqL
	2196938	SNV	A	G	72.5086	yoqL
	2196950	SNV	G	A	69.9659	yoqL
	2196993	SNV	T	C	68.7919	yoqL	Asn30Ser
	2197031	SNV	A	G	67.0251	yoqL
	2197051	SNV	C	T	69.1489	yoqL	Gly11Arg
	2197067	SNV	C	T	68.1967	yoqL
	2197074	SNV	C	A	67.5497	yoqL	Ser3Ile
	2197092	SNV	C	G	68.0135
	2197116	SNV	T	A	68.6207
	2197133	SNV	C	A	68.662	yoqK
	2197196	SNV	C	T	70.5263	yoqK
	2197234	SNV	T	C	68.5315	yoqK	Lys31Glu
	2197392	SNV	A	C	72.4252	yoqJ
	2197395	SNV	T	C	72.2408	yoqJ
	2197401	SNV	T	A	71.7687	yoqJ
	2197403	MNV	GC	TT	70.9898	yoqJ	Leu153Ile
	2197410	SNV	T	C	72.1477	yoqJ
	2197419	SNV	A	T	71.4286	yoqJ
	2197426	SNV	T	C	71.5719	yoqJ	Lys145Arg
	2197428	SNV	G	A	71.6667	yoqJ
	2197446	SNV	T	C	70.2614	yoqJ
	2197487	MNV	CC	TT	74.4262	yoqJ	Ala125Thr
	2197533	SNV	T	C	75.3125	yoqJ
	2197554	SNV	C	A	74.8447	yoqJ	Glu102Asp
	2197561	SNV	C	T	74.8447	yoqJ	Ser100Asn
	2197595	SNV	T	C	74.772	yoqJ	Ile89Val
	2197608	SNV	T	C	75.6024	yoqJ
	2197613	SNV	T	C	74.0299	yoqJ	Asn83Asp
	2197668	SNV	T	C	74.3363	yoqJ
	2197680	SNV	G	T	75.5224	yoqJ
	2197725	SNV	C	T	72.9373	yoqJ
	2197779	MNV	AT	GG	68.8889	yoqJ	Tyr27Ser
	2197785	SNV	G	C	68.1319	yoqJ	Asn25Lys
	2197787	SNV	T	C	68.75	yoqJ	Asn25Asp
	2197794	MNV	AG	TA	67.5573	yoqJ	Thr22Ile
	2197803	SNV	T	C	66.1479	yoqJ
	2197806	SNV	T	C	65.873	yoqJ
	2197812	SNV	T	C	67.0683	yoqJ
	2197816	SNV	G	T	65.587	yoqJ	Ala15Glu
	2197824	SNV	C	T	66.383	yoqJ
	2197839	SNV	A	G	65	yoqJ
	2197846	SNV	G	T	63.6792	yoqJ	Thr5Lys
	2197848	SNV	T	G	62.844	yoqJ
	2197863	SNV	G	A	59.3909
	2197866	SNV	T	G	58.4615
	2197878	SNV	G	A	57.8378
	2197881	SNV	C	T	55.1913
	2197884	SNV	C	T	56.8182
	2197893	SNV	A	G	52
	2197896	SNV	G	A	51.4286
	2198917	SNV	G	A	50.8197	yoqG
	2198923	SNV	T	G	51.087	yoqG
	2198929	SNV	T	G	52.459	yoqG
	2198945	SNV	T	A	55.1351	yoqG	Tyr54Phe
	2198953	SNV	A	G	56.0209	yoqG
	2198965	SNV	C	T	57.2917	yoqG
	2198968	SNV	A	G	57.1429	yoqG
	2198974	SNV	A	G	55.6701	yoqG
	2198976	SNV	T	C	55.9585	yoqG	Ile44Val
	2199007	SNV	C	T	56.383	yoqG
	2199034	SNV	A	G	54.3478	yoqG
	2199039	SNV	T	C	53.1915	yoqG	Lys23Glu
	2199055	SNV	T	C	50.838	yoqG
	2201408	SNV	A	G	72.8477	yoqG	CAB13962.1:p.
	2211887	SNV	T	A	50	yopG
	2211911	SNV	G	A	53.5885	yopG
	2211975	SNV	T	C	63.9216	yopG	Asn14Ser
	2211992	SNV	C	T	65.0735	yopG
	2212001	SNV	C	T	64.8551	yopG
	2212044	SNV	A	T	70.9898	yopF
	2212056	SNV	C	T	70.7237	yopF
	2212083	SNV	A	G	71.246	yopF
	2212101	SNV	G	A	71.9626	yopF
	2212122	SNV	T	C	73.2484	yopF	Ile40Met
	2212134	MNV	TT	AC	73.2258	yopF	Glu36Gly
	2212137	SNV	A	G	73.3119	yopF
	2212164	SNV	A	G	75	yopF
	2212176	SNV	T	C	74.3902	yopF
	2212184	SNV	C	A	73.5905	yopF	Ala20Ser
	2212188	SNV	A	G	73.1343	yopF
	2212197	SNV	C	A	74.1071	yopF	Lys15Asn
	2212228	SNV	T	G	74.9226	yopF	Asp5Ala
	2212301	SNV	A	G	72.1875	yopE
	2212443	SNV	A	G	68.1208	yopE
	2212467	SNV	A	G	68.3168	yopE
	2212527	SNV	G	C	67.037
	2212557	SNV	A	G	64.6825
	2212578	SNV	A	G	63.4855	yoyH
	2212580	MNV	AC	TT	64.4068	yoyH	Tyr5Phe
	2212593	SNV	A	G	63.1111	yoyH
	2212599	SNV	C	T	62.1145	yoyH
	2212611	SNV	A	T	60.9649	yoyH
	2212632	SNV	T	A	57.8199	yoyH
	2212647	SNV	C	A	55	yoyH
	2212659	SNV	T	C	52.3316	yoyH
	2212677	SNV	T	C	50.5435	yoyH
	2215059	SNV	T	C	58.296	yopB
	2215065	SNV	A	C	58.5253	yopB	Asp45Glu
	2215110	SNV	A	G	57.1429	yopB
	2215113	SNV	T	C	57.9439	yopB
	2215137	SNV	A	G	55.102	yopB
	2215149	SNV	G	T	54.4944	yopB
	2219322	SNV	C	G	51.2987	yonU	Asp50His
	2219329	SNV	T	A	50	yonU
	2219422	SNV	C	T	66.9604	yonU
	2219441	SNV	T	C	67.9487	yonU	Gln10Arg
	2219461	SNV	T	A	68.9796	yonU	Lys3Asn
	2219469	SNV	A	C	69.4779	yonU	Leu1Val
	2219548	SNV	C	A	72.5	yoyJ	Cys73Phe
	2219562	SNV	T	C	72.695	yoyJ
	2219589	SNV	A	T	73.7762	yoyJ
	2219610	SNV	C	T	74.1007	yoyJ
	2219617	SNV	C	G	74.0351	yoyJ	Gly50Ala
	2219640	SNV	G	A	74.6528	yoyJ
	2219693	SNV	A	G	74.4526	yoyJ
	2219713	SNV	G	A	75.8242	yoyJ	Ala18Val
	2219745	Deletion	G	-	76.3251	yoyJ	Tyr8fs
	2219770	SNV	C	T	73.0337
	2219789	SNV	G	T	71.6	yonT
	2219863	Deletion	TT	-	66.2651	yonT	Lys33fs
	2219876	SNV	C	T	64.135	yonT	Val29Ile
	2219939	SNV	C	T	55.665	yonT	Val8Ile
	2219948	SNV	T	C	56.0606	yonT	Met5Val
	2222591	SNV	C	T	57.1429	yonO
	2222603	SNV	A	G	58.547	yonO
	2222627	SNV	C	T	61.3546	yonO
	2222707	SNV	G	A	67.5	yonO	Arg45Lys
	2222803	SNV	A	T	72.3837	yonO	Asn77Ile
	2222831	SNV	T	C	71.5134	yonO
	2222883	SNV	C	T	73.0769	yonO
	2223027	SNV	A	C	67.8663	yonO
	2223032	SNV	A	C	68.7179	yonO
	2223038	SNV	A	G	69.509	yonO
	2223183	SNV	T	C	72.1127	yonO	Ser204Pro
	2223656	SNV	G	T	75.076	yonO
	2223830	SNV	T	C	74.375	yonO
	2223833	SNV	C	T	74.4681	yonO
	2223890	SNV	A	G	75.1534	yonO
	2223912	SNV	C	A	75.974	yonO
	2223935	SNV	C	T	76.8025	yonO
	2223957	SNV	T	C	77.0642	yonO
	2223976	SNV	G	A	77.9503	yonO	Ser468Asn
	2223989	SNV	A	T	76.7516	yonO
	2224002	SNV	G	A	77.044	yonO	Asp477Asn
	2224007	MNV	CC	TT	77.4295	yonO	His479Tyr
	2224032	SNV	T	C	79.1541	yonO	Tyr487His
	2224063	SNV	T	A	78.7611	yonO	Phe497Tyr
	2224070	SNV	G	A	77.2861	yonO
	2224076	SNV	T	A	77.0393	yonO
	2224082	SNV	G	A	77.7439	yonO
	2224095	SNV	A	G	76.3804	yonO	Asn508Asp
	2224097	SNV	T	C	76.8997	yonO
	2224109	SNV	A	T	76.3158	yonO	Glu512Asp
	2224235	SNV	G	A	76.3804	yonO
	2224246	SNV	C	A	76.9716	yonO	Ala558Glu
	2224248	SNV	G	A	76.1755	yonO	Asp559Asn
	2224494	SNV	G	A	58.9372	yonO	Glu641Lys
	2224498	SNV	A	G	59.6154	yonO	Lys642Arg
	2224535	SNV	C	T	66.2338	yonO
	2224610	SNV	C	A	74.6753	yonO
	2224616	SNV	C	T	74	yonO
	2224625	SNV	C	A	73.75	yonO	Asp684Glu
	2224638	MNV	GCT	AAC	76.6667	yonO	Ala689Asn
	2224667	SNV	C	T	75.873	yonO
	2224675	Insertion	-	T	73.6667	yonO	Lys702fs
	2224689	Deletion	A	-	74.5875	yonO	Ile706fs
	2224691	SNV	T	G	73.1788	yonO	Ile706Met
	2224698	SNV	A	G	72.9299	yonO	Asn709Asp
	2224704	SNV	G	A	73.3766	yonO	Ala711Thr
	2224706	SNV	C	G	74.11	yonO
	2224712	SNV	A	C	73.4177	yonO
	2224718	SNV	A	G	74.6795	yonO
	2224721	SNV	T	C	74.1325	yonO
	2224733	SNV	T	C	74.0385	yonO
	2224739	SNV	T	C	72.8972	yonO
	2224745	SNV	A	G	72.6984	yonO
	2224751	SNV	T	C	73.0159	yonO
	2224758	SNV	G	A	72.9904	yonO	Asp729Asn
	2224767	MNV	GC	AT	71.1864	yonO	Ala732Ile
	2224779	SNV	C	G	70.5298	yonO	Gln736Glu
	2224784	SNV	A	G	69.1228	yonO
	2224787	SNV	T	A	70	yonO
	2224790	SNV	T	C	67.9715	yonO
	2224813	SNV	A	G	65.3543	yonO	Lys747Arg
	2224815	SNV	C	T	66.129	yonO
	2224818	SNV	T	A	65.625	yonO	Leu749Met
	2224832	SNV	T	C	65.3226	yonO
	2224856	SNV	A	T	59.7156	yonO
	2224859	SNV	G	A	59.1133	yonO
	2224868	SNV	T	C	53.8462	yonO
	2225792	MNV	CC	TT	51.1111
	2225802	MNV	TT	CA	51.7241
	2225861	SNV	A	C	64.3902
	2225870	SNV	C	T	66.3507
	2225872	SNV	A	G	66.3462
	2225879	SNV	T	C	67.3077
	2225898	SNV	C	T	67.8733
	2225900	SNV	A	T	68.018
	2225906	SNV	A	G	71.8062
	2225919	SNV	C	T	71.6049
	2225941	SNV	T	C	74.3396
	2225943	SNV	C	A	73.6842
	2225974	SNV	G	A	77.1626
	2225982	SNV	T	A	75.7679
	2226022	SNV	G	T	73.1788
	2226024	SNV	T	A	74.0132
	2226045	SNV	C	A	75.7475
	2226055	SNV	A	G	75.5034
	2226062	SNV	G	A	74.6528
	2226095	SNV	T	A	75.5932
	2226107	SNV	T	C	75.6849
	2226109	SNV	T	G	75.817
	2226133	SNV	C	G	75.1613
	2226141	SNV	C	T	75.1534
	2226150	SNV	A	G	76.3333
	2226157	Deletion	T	-	74.2475
	2226158	SNV	C	G	73.9726
	2226172	SNV	T	G	74.5033
	2226181	SNV	C	T	71.9723
	2226205	SNV	T	G	70.0375
	2226234	SNV	A	C	66.1597
	2226240	Deletion	TT	-	62.9167
	2226260	Deletion	TA	-	63.6
	2226267	Deletion	T	-	65.3061
	2226269	MNV	AA	CT	63.0137
	2226305	Deletion	A	-	68.7719
	2226355	SNV	G	C	67.9104
	2226396	Insertion	-	A	64.4898
	2226396	SNV	C	T	65
	2226424	SNV	T	C	54.386
	2226433	Insertion	-	TGTTCT	54.2857
	2226436	Insertion	-	TGGAG	54.5977
	2226476	SNV	A	G	64.8148
	2226503	SNV	A	C	62.9808
	2226560	SNV	C	T	54.386
	2226854	Deletion	T	-	55.4217
	2226861	SNV	G	C	54.7059
	2226863	SNV	A	G	55.6886
	2226869	Deletion	A	-	57.6087
	2226874	SNV	C	G	59.8901
	2226894	SNV	T	C	62.0513
	2226901	SNV	G	A	62.4365
	2226911	SNV	A	T	64.2512
	2226914	Insertion	-	T	62.963
	2226937	SNV	A	G	68.5345
	2226977	SNV	A	T	72.6236
	2227017	SNV	A	C	74.2475
	2227061	SNV	A	G	75.3472
	2227118	SNV	T	C	75.7475
	2227121	SNV	A	C	75.5034
	2227341	SNV	T	C	74.2475	yonK
	2227389	SNV	C	T	75	yonK
	2227398	SNV	T	C	75.082	yonK
	2227431	SNV	A	G	76.4516	yonK
	2227434	SNV	T	C	76.4516	yonK
	2227478	SNV	G	A	75	yonK	Gly61Asp
	2227491	SNV	A	C	74.4526
	2227493	SNV	A	G	74.0214
	2227624	SNV	C	A	74.4828	yonJ
	2227630	SNV	G	A	75.4325	yonJ
	2227636	SNV	T	C	73.2639	yonJ
	2227639	SNV	T	A	73.1449	yonJ
	2227690	SNV	A	G	75	yonJ
	2227693	SNV	A	G	75.1748	yonJ
	2227706	MNV	CG	AA	76.3251	yonJ	Arg68Lys
	2227713	SNV	G	A	75.6849	yonJ	Arg70Lys
	2227719	SNV	A	C	75.2613	yonJ	Asp72Ala
	2227819	SNV	C	T	72.9452	yonJ
	2227825	SNV	C	T	73.3096	yonJ
	2227834	SNV	C	T	72.8873	yonJ
	2227846	SNV	G	T	73.1449	yonJ
	2227923	SNV	A	G	71.9243	yonJ	Asn140Ser
	2228107	SNV	C	T	72.8155	yonJ
	2228209	MNV	TT	AC	73.9865	yonJ
	2228332	SNV	A	C	74.359	yonJ
	2246568	SNV	G	A	51.3274
	2249101	SNV	C	T	51.5625
	2249104	SNV	A	G	51.0638
	2249108	SNV	G	A	51.2953
	2249115	MNV	TC	AT	52.0408
	2249121	SNV	T	C	52.9703
	2249186	SNV	G	A	58.6614	cwlP
	2249204	SNV	C	T	61.71	cwlP
	2249240	SNV	C	T	63.3452	cwlP
	2249276	SNV	A	G	63.5135	cwlP
	2249279	SNV	C	T	62.9758	cwlP
	2249321	SNV	T	A	63.3117	cwlP
	2249325	SNV	A	G	62.1359	cwlP	Ile58Val
	2249330	MNV	CA	TG	62.8763	cwlP	Thr60Ala
	2249371	SNV	A	G	63.0435	cwlP	Lys73Arg
	2249408	SNV	A	G	63.9871	cwlP
	2249417	SNV	G	A	64.2173	cwlP
	2249429	SNV	G	A	63.8436	cwlP
	2249438	SNV	A	G	61.7363	cwlP
	2249447	SNV	G	A	62.5828	cwlP
	2249459	SNV	T	C	63.7874	cwlP
	2249465	SNV	A	G	62.7832	cwlP
	2249477	SNV	C	T	63.3987	cwlP
	2249525	SNV	A	T	63.6364	cwlP
	2249591	SNV	G	A	68.1818	cwlP
	2249603	SNV	A	T	67.6157	cwlP
	2249615	SNV	C	T	65.3199	cwlP
	2249624	SNV	G	A	63.7584	cwlP
	2249672	SNV	C	T	63.4069	cwlP
	2249870	SNV	G	A	65.2568	cwlP
	2249888	SNV	T	C	64.375	cwlP
	2249994	MNV	GT	AC	65.0519	cwlP	Val281Thr
	2250008	SNV	G	A	66.0066	cwlP
	2250030	SNV	G	C	65.6463	cwlP	Val293Leu
	2250059	SNV	A	T	59.2157	cwlP
	2250065	SNV	T	G	54.5833	cwlP	Ile304Met
	2250077	SNV	T	C	55.4622	cwlP
	2250086	SNV	T	C	52.7897	cwlP
	2250089	SNV	A	G	55.2	cwlP
	2250098	SNV	C	T	53.2189	cwlP
	2250101	SNV	C	A	53.9823	cwlP
	2250104	SNV	C	T	50.2262	cwlP
	2250116	SNV	T	G	51.3393	cwlP
	2250117	SNV	G	T	50.6787	cwlP	Ala322Ser
	2250121	SNV	A	G	52	cwlP	Asn323Ser
	2250131	SNV	T	G	50	cwlP
	2250152	SNV	C	T	50	cwlP
	2250173	SNV	C	G	50	cwlP
	2250176	SNV	C	A	50.4717	cwlP
	2250197	SNV	A	G	52.2523	cwlP
	2250203	SNV	C	T	53.0172	cwlP
	2250206	SNV	A	T	53.7445	cwlP
	2250212	SNV	C	A	54.6256	cwlP
	2250218	SNV	A	G	56.3559	cwlP
	2250221	SNV	T	C	54.0426	cwlP
	2250224	SNV	A	G	55.6034	cwlP
	2250236	SNV	C	T	55.157	cwlP
	2250242	MNV	AA	GG	52.093	cwlP	Ile364Val
	2250245	SNV	A	T	52.8302	cwlP
	2250260	SNV	C	A	53.9535	cwlP
	2250269	SNV	T	C	52.3364	cwlP
	2250275	SNV	C	A	51.6279	cwlP
	2250281	SNV	T	A	52.7426	cwlP
	2250293	SNV	G	T	53.2787	cwlP
	2250302	SNV	A	G	53.8776	cwlP
	2250305	SNV	T	C	53.8462	cwlP
	2250311	SNV	A	G	54.065	cwlP
	2250314	SNV	T	A	55.2846	cwlP
	2250318	SNV	C	G	55.102	cwlP	Gln389Glu
	2250320	SNV	A	G	55.1587	cwlP
	2250326	SNV	T	A	55.6863	cwlP
	2250333	SNV	T	C	55.8704	cwlP
	2250341	SNV	T	C	58.0153	cwlP
	2250344	SNV	A	C	59.0226	cwlP
	2250356	SNV	A	G	59.4891	cwlP
	2250362	SNV	A	T	61.0108	cwlP
	2250365	SNV	T	C	61.3383	cwlP
	2250368	SNV	T	A	61.7857	cwlP
	2250371	SNV	T	C	62.6812	cwlP
	2250380	SNV	A	T	62.7178	cwlP
	2250389	SNV	T	C	61.3475	cwlP
	2250395	SNV	A	T	62.2776	cwlP	Arg414Ser
	2250416	SNV	G	A	63.6364	cwlP
	2250419	SNV	C	G	63.4812	cwlP
	2250422	SNV	C	T	63.5452	cwlP
	2250428	SNV	A	T	61.6949	cwlP	Leu425Phe
	2250431	SNV	G	C	61.3333	cwlP
	2250437	SNV	T	C	62.2517	cwlP
	2250440	SNV	C	T	60.2113	cwlP
	2250443	SNV	A	G	60.6061	cwlP
	2250449	SNV	T	A	61.4094	cwlP
	2250455	SNV	T	C	61.8729	cwlP
	2250461	SNV	T	A	62.116	cwlP
	2250473	SNV	C	T	62.7063	cwlP
	2250492	SNV	C	T	62.0805	cwlP
	2250497	SNV	G	T	62.5874	cwlP
	2250500	SNV	A	C	62.1528	cwlP
	2250507	SNV	C	T	61.9048	cwlP	Leu452Phe
	2250509	SNV	C	A	61.9565	cwlP
	2250515	SNV	T	C	60.0733	cwlP
	2250527	SNV	A	T	59.6958	cwlP
	2250536	SNV	A	T	58.6614	cwlP
	2250543	SNV	A	G	58.498	cwlP	Ile464Val
	2250545	SNV	T	C	59.5238	cwlP
	2250554	MNV	AT	GC	56.1475	cwlP
	2250563	SNV	G	A	56.5401	cwlP
	2250566	SNV	T	A	55.794	cwlP
	2250572	SNV	T	C	54.661	cwlP
	2250578	SNV	T	C	52.9412	cwlP
	2250584	SNV	T	A	51.3761	cwlP
	2250587	SNV	A	C	50	cwlP
	2250599	SNV	G	A	50	cwlP
	2253218	SNV	T	A	62.4	cwlP
	2253248	SNV	C	T	65.7993	cwlP
	2253329	SNV	C	T	65.7439	cwlP
	2253377	SNV	T	C	67.0034	cwlP
	2253401	SNV	A	T	69.6429	cwlP
	2253404	SNV	A	C	67.5862	cwlP
	2253419	SNV	T	C	68.0556	cwlP
	2253566	SNV	A	G	68.0608	cwlP
	2253641	SNV	A	G	67.9245	cwlP
	2253776	SNV	T	C	65.5518	cwlP
	2253785	SNV	G	C	65.5052	cwlP
	2253791	SNV	A	C	67.1186	cwlP
	2253863	SNV	A	G	66.7742	cwlP
	2253872	SNV	T	C	66.7732	cwlP
	2254058	SNV	A	T	62.6623	cwlP
	2254062	SNV	G	A	62.7063	cwlP	Ala1637Thr
	2254109	SNV	T	C	64.8387	cwlP
	2254202	SNV	T	A	68.038	cwlP
	2254238	SNV	A	G	67.284	cwlP
	2254253	SNV	T	C	67.8233	cwlP
	2254280	SNV	C	T	65.8307	cwlP
	2254292	Deletion	C	-	66.2461	cwlP	Ser1714fs
	2254295	Insertion	-	A	65.6051	cwlP	Ser1714fs
	2254343	SNV	T	C	65.0519	cwlP
	2254373	SNV	A	G	66.3121	cwlP
	2254394	SNV	A	T	66.548	cwlP
	2254403	SNV	G	A	65.8451	cwlP
	2254416	SNV	A	C	64.7273	cwlP
	2254445	SNV	A	C	66.3004	cwlP
	2254475	SNV	G	T	66.9173	cwlP
	2254481	SNV	G	A	66.9145	cwlP
	2254529	SNV	T	A	65.5797	cwlP
	2254565	SNV	A	C	62.1212	cwlP
	2254589	SNV	G	A	62.4561	cwlP
	2254595	SNV	G	A	63.1579	cwlP
	2254619	SNV	C	T	66.4286	cwlP
	2254640	SNV	A	G	63.1769	cwlP
	2254649	SNV	T	C	63.7993	cwlP
	2254670	SNV	A	G	63.8298	cwlP
	2254722	SNV	G	T	63.8889	cwlP	Val1857Phe
	2254724	SNV	C	T	64.2361	cwlP
	2254730	SNV	C	T	64.2105	cwlP
	2254757	SNV	A	G	64.0138	cwlP
	2254769	SNV	A	G	64.4599	cwlP
	2254781	SNV	G	A	65.8363	cwlP
	2254784	SNV	A	G	65.1568	cwlP
	2254799	SNV	A	G	64.0138	cwlP
	2254817	SNV	G	C	63.8514	cwlP
	2254820	SNV	G	A	63.9344	cwlP
	2254826	SNV	C	T	64.214	cwlP
	2254829	SNV	T	C	64.6465	cwlP
	2254832	SNV	G	A	64.1447	cwlP
	2254844	SNV	A	G	63.0508	cwlP
	2254846	SNV	A	G	62.8378	cwlP	Gln1898Arg
	2254958	SNV	G	A	62.7306	cwlP
	2254973	SNV	C	T	62.2568	cwlP
	2255033	SNV	T	G	56.7442	cwlP
	2255051	SNV	G	C	52.7094	cwlP
	2255066	SNV	T	A	52.6829	cwlP
	2255078	SNV	C	T	50	cwlP
	2258847	SNV	T	C	52.8497	yomG
	2258858	SNV	G	A	54.5	yomG	Arg676Lys
	2258868	SNV	C	T	59.0244	yomG
	2258886	SNV	G	A	61.3445	yomG
	2258890	SNV	G	A	60.6695	yomG	Ala687Thr
	2258907	SNV	G	A	60.4082	yomG
	2258910	SNV	A	G	61.9835	yomG
	2258912	SNV	A	C	62.0833	yomG	Lys694Thr
	2258922	SNV	C	T	61.9048	yomG
	2258934	MNV	AA	CC	61.5686	yomG	Lys702Gln
	2258955	SNV	A	G	63.8989	yomG
	2258974	SNV	G	A	67.9104	yomG	Val715Ile
	2259006	SNV	G	A	67.148	yomG
	2259024	SNV	A	T	67.5	yomG
	2259030	SNV	G	C	67.7778	yomG
	2259033	SNV	T	C	67.4157	yomG
	2259036	SNV	T	G	68.4411	yomG
	2259042	SNV	C	T	67.6259	yomG
	2259045	SNV	T	A	69.3431	yomG
	2259057	MNV	TA	CG	69.2593	yomG	Asn743Asp
	2259065	SNV	C	T	70.2602	yomG	Ser745Leu
	2259069	SNV	G	A	68.0934	yomG
	2259072	SNV	C	T	69.5817	yomG
	2259103	SNV	A	T	66.6667	yomG	Met758Leu
	2259106	SNV	C	T	66.7939	yomG
	2259118	SNV	G	C	66.9231	yomG	Ala763Pro
	2259126	SNV	T	A	67.1756	yomG
	2259134	SNV	C	T	67.3077	yomG	Ala768Val
	2259147	SNV	C	T	67.2794	yomG
	2259154	SNV	A	C	65.7895	yomG	Ile775Leu
	2259156	SNV	T	A	65.4902	yomG
	2259162	SNV	C	T	65.2015	yomG
	2259168	SNV	T	C	64.2066	yomG
	2259174	SNV	A	G	65.1515	yomG
	2259178	SNV	A	G	65.0376	yomG	Ile783Val
	2259185	SNV	C	T	63.4981	yomG	Thr785Ile
	2259195	SNV	C	T	64.8438	yomG
	2259200	MNV	TC	CA	65.2174	yomG	Leu790Pro
	2259207	SNV	G	A	64.5914	yomG
	2259219	MNV	TA	CT	63.8211	yomG	Thr797Ser
	2259231	SNV	T	A	60.7004	yomG
	2259235	SNV	T	A	61.9608	yomG	Leu802Ile
	2259252	SNV	G	A	59.5918	yomG
	2259259	MNV	CC	AA	59.4937	yomG	Pro810Asn
	2259279	SNV	A	T	55.3571	yomG
	2259300	SNV	C	T	52.3585	yomG
	2259327	SNV	A	T	50.7692	yomG
	2259330	SNV	T	C	50.5051	yomG
	2259333	SNV	C	T	50.7463	yomG
	2259342	SNV	A	C	50	yomG
	2259474	SNV	A	T	50.4762
	2259480	SNV	T	C	50.2283	yomF
	2259490	SNV	A	G	51.1111	yomF	Lys6Glu
	2259495	SNV	A	G	51.7544	yomF
	2259501	SNV	T	C	53.1532	yomF
	2259510	SNV	A	T	53.7445	yomF
	2259522	SNV	G	A	54.0773	yomF
	2259527	SNV	T	A	54.661	yomF	Ile18Lys
	2259534	SNV	T	A	55	yomF
	2259540	SNV	A	T	55.144	yomF	Glu22Asp
	2259543	SNV	C	T	56.4315	yomF
	2259552	SNV	A	G	58	yomF
	2259558	SNV	C	T	57.1984	yomF
	2259564	SNV	A	G	57.9767	yomF
	2259570	SNV	G	A	56.5737	yomF
	2259582	SNV	T	C	55.5556	yomF
	2259585	SNV	A	C	59.9251	yomF
	2259590	SNV	C	T	60.2273	yomF	Ala39Val
	2259594	SNV	C	T	60.9195	yomF
	2259597	SNV	A	G	60.3704	yomF
	2259609	SNV	G	A	61.6236	yomF
	2259618	SNV	A	G	61.4232	yomF
	2259627	SNV	T	C	60.4478	yomF
	2259635	Deletion	C	-	59.854	yomF	Thr54fs
	2259642	SNV	C	T	60.5166	yomF
	2259660	SNV	G	A	64.8276	yomF
	2259672	SNV	A	T	64.5614	yomF
	2259675	SNV	A	G	65.614	yomF
	2259681	SNV	C	A	64.8936	yomF	Asp69Glu
	2259687	SNV	C	T	64.7687	yomF
	2259714	SNV	A	T	67.033	yomF
	2259731	SNV	C	T	66.7883	yomF	Ala86Val
	2259750	SNV	G	A	65.8182	yomF
	2259753	SNV	A	T	65.0177	yomF
	2259765	SNV	T	C	65.704	yomF
	2259777	SNV	A	T	64.5522	yomF
	2259780	SNV	T	C	66.4179	yomF
	2259924	SNV	A	G	68.1319	yomF
	2259942	SNV	C	T	68.9781	yomF
	2259987	SNV	C	T	68.8406	yomF
	2260101	SNV	A	G	67.7419	yomF
	2260155	SNV	T	C	65.4804	yomF
	2260164	SNV	C	G	65.8182	yomF
	2260179	SNV	A	G	65.9259	yomF
	2260305	MNV	CC	TT	68.3849
	2260431	SNV	G	A	73.0159	yomE
	2260538	SNV	C	T	68.0251	yomE	Ala69Val
	2260542	SNV	A	T	66.9782	yomE
	2260606	SNV	G	A	66.2687	yomE	Val92Met
	2260608	SNV	G	T	67.6829	yomE
	2260626	SNV	T	C	67.5214	yomE
	2260656	SNV	T	A	67.5516	yomE
	2260701	SNV	A	C	66.5689	yomE
	2260719	SNV	T	G	66.0714	yomE
	2263983	SNV	A	G	69.2568	blyA
	2264087	SNV	C	T	68.5315	blyA	Ala200Val
	2264090	SNV	T	C	67.9715	blyA	Val201Ala
	2264100	SNV	A	T	69.8305	blyA
	2264103	SNV	A	T	69.697	blyA
	2264107	SNV	T	G	69.5502	blyA	Ser207Ala
	2264121	SNV	A	T	68.9286	blyA
	2264127	SNV	C	T	69.3431	blyA
	2264133	SNV	T	C	68.5714	blyA
	2264145	SNV	T	A	69.2857	blyA
	2264193	SNV	T	C	70.7317	blyA
	2264260	SNV	A	G	68.4746	blyA	Thr258Ala
	2264358	SNV	T	C	69.7674	blyA
	2264376	SNV	C	A	69.8052	blyA
	2264395	SNV	G	A	71.2375	blyA	Val303Ile
	2264397	SNV	C	T	69.8675	blyA
	2264403	SNV	A	T	70.6667	blyA
	2264412	SNV	T	A	71.4286	blyA
	2264418	SNV	C	T	71.521	blyA
	2264430	SNV	G	A	71.6172	blyA
	2264448	SNV	T	A	70.8475	blyA
	2264466	SNV	T	C	69.6667	blyA
	2264477	SNV	G	A	70.3448	blyA	Ser330Asn
	2264520	SNV	C	A	65.4676	blyA
	2264523	SNV	T	A	64.3636	blyA	Asn345Lys
	2264526	SNV	C	T	64.8352	blyA
	2264547	SNV	A	C	62.963	blyA	Lys353Asn
	2264559	SNV	A	G	61.811	blyA
	2264562	SNV	T	C	61.39	blyA
	2264568	SNV	G	A	60.4	blyA
	2264574	SNV	G	A	57.7406	blyA
	2264577	SNV	T	C	57.7406	blyA
	2264580	SNV	A	T	58.547	blyA
	2264585	SNV	C	A	56.8376	blyA	Thr366Lys
	2264589	SNV	C	T	54.9356	blyA
	2264604	MNV	TT	AA	52.3364
	2270491	SNV	A	C	51.004	uvrX
	2270494	SNV	G	T	51.8367	uvrX
	2270527	SNV	A	C	56.446	uvrX
	2270530	SNV	G	A	57.3427	uvrX
	2270571	SNV	G	A	59.4675	uvrX
	2270575	SNV	C	T	59.4675	uvrX
	2270599	SNV	C	T	62	uvrX
	2270608	SNV	G	A	63.4218	uvrX
	2270616	SNV	C	T	62.8319	uvrX	Val348Ile
	2270626	SNV	A	T	62.7566	uvrX
	2270629	SNV	C	T	62.6087	uvrX
	2270649	SNV	T	C	63.8806	uvrX	Asn337Asp
	2270653	SNV	A	T	62.8319	uvrX
	2270665	SNV	G	A	63.7195	uvrX
	2270674	SNV	A	T	62.5369	uvrX
	2270677	SNV	A	G	63.3333	uvrX
	2270690	SNV	C	T	61.9469	uvrX	Ser323Asn
	2270695	SNV	A	G	61.0272	uvrX
	2270716	SNV	A	T	60.3125	uvrX
	2270737	SNV	C	A	59.816	uvrX	Glu307Asp
	2270752	SNV	C	T	58.3596	uvrX
	2270758	SNV	T	A	60	uvrX
	2270764	SNV	A	G	58.9226	uvrX
	2270780	SNV	A	G	58.6806	uvrX	Val293Ala
	2270785	SNV	A	G	56.8966	uvrX
	2270788	SNV	A	G	56.7474	uvrX
	2270815	SNV	T	C	55.1331	uvrX
	2270818	SNV	A	G	55.6863	uvrX
	2270824	SNV	C	T	54.7244	uvrX
	2270829	SNV	G	A	54.8	uvrX
	2270836	SNV	C	A	52.3438	uvrX
	2270851	SNV	A	T	50.431	uvrX	Ser269Arg
	2271208	SNV	T	A	50	uvrX
	2271214	SNV	A	T	51.7588	uvrX
	2271223	SNV	G	A	52.1739	uvrX
	2271231	MNV	AA	GG	54.2289	uvrX
	2271238	SNV	T	C	55.1402	uvrX
	2271265	SNV	T	C	60.4167	uvrX
	2271340	SNV	C	T	63.6364	uvrX
	2271343	SNV	A	G	62.2776	uvrX
	2271346	SNV	A	G	63.2727	uvrX
	2271364	SNV	C	T	63.6691	uvrX
	2271373	SNV	T	C	63.9576	uvrX
	2271445	SNV	A	G	64.0264	uvrX
	2271448	SNV	T	C	64.6865	uvrX
	2271496	SNV	T	C	64.3098	uvrX
	2271532	SNV	C	T	65.8451	uvrX
	2271550	SNV	G	A	65.9864	uvrX
	2271572	SNV	A	C	66.4452	uvrX	Met29Arg
	2271631	SNV	A	T	69.967	uvrX
	2271722	SNV	G	A	69.5652	yolD
	2271729	SNV	T	C	69.0789	yolD	Lys85Arg
	2271731	SNV	T	G	68.6469	yolD	Gln84His
	2271746	SNV	T	A	69.9681	yolD
	2271790	SNV	G	T	68.5185	yolD	His65Asn
	2271794	SNV	A	G	68.75	yolD
	2271804	MNV	TG	CT	68.7697	yolD	Gln60Arg
	2271815	SNV	G	A	67.3653	yolD
	2271844	SNV	T	G	65.6535	yolD	Ile47Leu
	2271866	SNV	A	G	66.4653	yolD
	2271881	SNV	C	T	64.6018	yolD
	2271920	SNV	C	T	62.2356	yolD
	2271926	SNV	C	T	61.6099	yolD
	2271946	SNV	T	G	59.6091	yolD	Met13Leu
	2271974	SNV	T	C	57.3944	yolD
	2271987	SNV	C	A	57.197
	2271989	SNV	C	T	56.705
	2273540	SNV	A	T	57.3705
	2273561	SNV	G	A	59.7701
	2273578	SNV	T	A	61.7329
	2273583	Insertion	-	G	61.9217
	2273788	Insertion	-	T	66.6667	rtaD
	2273799	Insertion	-	CAAT	59.5238	rtaD
	2273803	Insertion	-	GT	59.8086	rtaD
	2273820	SNV	T	A	57.4163	rtaD
	2273825	Insertion	-	TT	58.0189	rtaD
	2273849	SNV	A	T	57.4766	rtaD
	2273860	SNV	A	T	57.1429	rtaD
	2273871	Deletion	ATAA	-	55.9809	rtaD
	2276556	SNV	C	T	50.8108	yokI	Gly289Glu
	2276563	SNV	G	A	50.5319	yokI
	2276587	SNV	C	T	52.2388	yokI	Val279Met
	2276597	SNV	T	C	55.3922	yokI
	2276599	SNV	C	T	54.3689	yokI	Val275Ile
	2276621	SNV	G	A	56.5022	yokI
	2276624	SNV	C	A	57.0175	yokI
	2276651	SNV	T	C	60.4743	yokI
	2276660	SNV	A	G	61.2403	yokI
	2276666	SNV	C	A	61.5385	yokI
	2276733	SNV	G	C	65.6863	yokI	Thr230Ser
	2276738	SNV	A	G	64.6667	yokI
	2276747	SNV	T	A	64.9007	yokI
	2276755	SNV	G	T	65.5405	yokI	Gln223Lys
	2276798	SNV	C	G	64.7458	yokI
	2276808	SNV	C	T	65.1316	yokI	Ser205Asn
	2276822	SNV	T	A	63.8225	yokI
	2276825	SNV	G	A	64.2612	yokI
	2276850	SNV	T	C	62.9758	yokI	Glu191Gly
	2276882	SNV	T	C	58.5455	yokI
	2276891	SNV	T	A	53.7549	yokI	Gln177His
	2276900	SNV	C	T	53.3074	yokI
	2276912	SNV	T	C	51.1811	yokI
	2276923	SNV	C	T	51.3834	yokI	Asp167Asn
	2279961	Insertion	-	A	53.6
	2279988	MNV	AT	GA	58.2645	yokF	Leu5Ile
	2280024	SNV	G	A	65.4804	yokF
	2280093	SNV	G	A	67.0807	yokF
	2280099	SNV	G	A	68.323	yokF
	2280146	SNV	A	G	69.6594	yokF	Asp57Gly
	2280246	SNV	C	T	69.0402	yokF
	2280252	SNV	A	C	69.2308	yokF
	2280265	SNV	A	G	68.0645	yokF	Ile97Val
	2280267	SNV	A	T	68.8312	yokF
	2280270	SNV	C	T	68.7296	yokF
	2280282	SNV	A	T	69.4444	yokF
	2280318	SNV	G	A	66.9935	yokF
	2280327	SNV	A	T	68.254	yokF
	2280330	SNV	A	G	68.1967	yokF
	2280336	SNV	T	C	68.7296	yokF
	2280339	SNV	A	G	66.7742	yokF
	2280366	SNV	G	A	67.7524	yokF
	2280369	SNV	T	G	68.2119	yokF
	2280372	SNV	A	G	67.7741	yokF
	2280375	SNV	T	C	67.5497	yokF
	2280378	SNV	C	T	68.2692	yokF
	2280387	SNV	T	C	68.2848	yokF
	2280483	SNV	G	A	68.6007	yokF
	2280498	SNV	A	T	68.4932	yokF
	2280501	SNV	T	C	69.0722	yokF
	2280504	SNV	G	A	69.7674	yokF
	2280516	SNV	T	C	68.8136	yokF
	2280537	SNV	A	G	68.6667	yokF
	2280556	SNV	C	A	68.5619	yokF	Leu194Ile
	2280588	SNV	T	C	68.7719	yokF
	2280622	SNV	A	G	67.029	yokF	Thr216Ala
	2280625	SNV	A	G	67.148	yokF	Thr217Ala
	2280641	SNV	C	A	67.8445	yokF	Ala222Glu
	2280660	SNV	A	T	65.3137	yokF
	2280663	SNV	A	T	64.9446	yokF
	2280665	SNV	C	A	65.0909	yokF	Thr230Lys
	2280675	SNV	A	T	65.5797	yokF
	2280723	SNV	T	A	63.8462	yokF
	2280731	SNV	A	C	62.5984	yokF	Glu252Ala
	2280733	SNV	A	T	62.249	yokF	Thr253Ser
	2280741	Deletion	AGGAAC	-	57.3222	yokF	Thr257del	SPß prophage
	2480646	MNV	TA	AT	100
	2480667	Deletion	T	-	100
	2581727	Insertion	-	T	98.9796
	3503520	Deletion	G	-	97.7273	ganA	Leu522fs
	3770059	Insertion	-	A	96.3636
	3824655	Insertion	-	TTGCCGG	86	narJ	Ile43fs
	3935823	Deletion	T	-	100
	4155391	Insertion	-	A	94.958

[truncated: 5 more sheets: isolate B510wtC, isolate B310mA, isolate B410mB, isolate B510mC, SNPs functional anylsis  ]
